# Supplementary material for: Omics-based construction of regulatory variants can be applied to help decipher pig liver-related traits
Source: Commun Biol. 2024 Mar 29;7:381. doi: 10.1038/s42003-024-06050-7 (PMC10980749; doi:10.1038/s42003-024-06050-7)
Supplement: Supplementary file 4 — Supplementary data 1-16 [file 42003_2024_6050_MOESM4_ESM.xlsx]

## Sheet: Data 1
Supplementary Data 1. H3K27ac ChIP-seq quality control
Sample_ID	NRF	PBC1	PBC2	Bottlenecking level	Complexity	FRiP
H4357	0.867088	0.867183	7.41796	Mild	Compliant	2.2686
H4364	0.867442	0.867224	7.43236	Mild	Compliant	7.1983		ChIP-seq Standards:
H4372	0.860487	0.860021	7.05238	Mild	Compliant	3.14429		PBC1	PBC2	Bottlenecking level	NRF	Complexity
H4375	0.849652	0.848945	6.52848	Mild	Compliant	2.25732		< 0.5	< 1	Severe	< 0.5	Concerning
H4383	0.855534	0.854467	6.74425	Mild	Compliant	2.86256		0.5 ≤ PBC1 < 0.8	1 ≤ PBC2 < 3	Moderate	0.5 ≤ NRF < 0.8	Acceptable
H4390	0.844581	0.844509	6.36846	Mild	Compliant	2.65484		0.8 ≤ PBC1 < 0.9	3 ≤ PBC2 < 10	Mild	0.8 ≤ NRF < 0.9	Compliant
H4393	0.854847	0.85462	6.81193	Mild	Compliant	6.14913		≥ 0.9	≥ 10	None	> 0.9	Ideal
H4395	0.854756	0.85517	6.86464	Mild	Compliant	8.07681
H4399	0.974984	0.975839	42.0502	None	Ideal	10.8598		Note: ChIP-seq Standards are from the Encyclopedia of DNA Elements (ENCODE) project. Non-Redundant Fraction (NRF) : Number of distinct uniquely mapping reads (i.e. after removing duplicates) / Total number of reads. PCR Bottlenecking Coefficient 1 (PBC1): PBC1=M1/MDISTINCT (M1: number of genomic locations where exactly one read maps uniquely; MDISTINCT: number of distinct genomic locations to whi…
H4404	0.820404	0.821762	5.59108	Mild	Compliant	15.4096
H4405	0.956149	0.95718	23.6381	None	Ideal	16.9135
H4410	0.776504	0.784628	4.72002	NA	Acceptable	31.0293
H4411	0.972319	0.97376	39.5071	None	Ideal	18.379
H4418	0.819761	0.832646	6.1725	Mild	Compliant	24.4797
H4420	0.783001	0.787264	4.76432	NA	Acceptable	14.9059
H4422	0.858338	0.857735	6.94451	Mild	Compliant	6.5804
H4424	0.777329	0.7779	4.48738	NA	Acceptable	5.25554
H4425	0.815718	0.815857	5.39223	Mild	Compliant	18.1287
H4428	0.843887	0.846922	6.5773	Mild	Compliant	20.0823
H4431	0.735556	0.745912	4.0053	NA	Acceptable	23.8645
H4432	0.759827	0.763891	4.25435	NA	Acceptable	9.02677
H4434	0.748076	0.748063	3.94399	NA	Acceptable	6.04148
H4440	0.671803	0.707019	3.62571	NA	Acceptable	44.9914
H4441	0.806469	0.810455	5.33329	Mild	Compliant	17.2966
H4444	0.812495	0.817693	5.56134	Mild	Compliant	20.7731
H4445	0.813281	0.814162	5.37685	Mild	Compliant	10.4671
H4446	0.760335	0.762147	4.21009	NA	Acceptable	16.4777
H4447	0.787045	0.788987	4.74638	NA	Acceptable	6.61431
H4452	0.723115	0.743646	4.05704	NA	Acceptable	35.2891
H4454	0.834886	0.836089	6.10807	Mild	Compliant	9.42964
H4460	0.887951	0.890846	9.17224	Mild	Compliant	12.7744
H4502	0.809634	0.815093	5.46378	Mild	Compliant	22.2212
H4504	0.813125	0.817987	5.55287	Mild	Compliant	24.4835
H4512	0.89794	0.898678	9.88982	Mild	Compliant	13.2147
H4514	0.817742	0.820247	5.56895	Mild	Compliant	17.7696
H4518	0.787424	0.788892	4.73498	NA	Acceptable	9.74134
H4519	0.844085	0.844126	6.40012	Mild	Compliant	14.5842
H4522	0.793819	0.794532	4.8567	NA	Acceptable	12.1634
H4523	0.80672	0.807161	5.16176	Mild	Compliant	5.83561
H4527	0.793392	0.795696	4.89766	NA	Acceptable	15.12
H4530	0.788862	0.789648	4.73695	NA	Acceptable	6.45399
H4532	0.769811	0.771957	4.39018	NA	Acceptable	17.4223
H4534	0.793187	0.792714	4.77833	NA	Acceptable	9.01406
H4552	0.785383	0.78619	4.64299	NA	Acceptable	4.31626
H4556	0.77984	0.778715	4.46622	NA	Acceptable	1.71857
H4563	0.784093	0.784983	4.6274	NA	Acceptable	8.31009
H4580	0.778078	0.779126	4.49943	NA	Acceptable	11.754
H4582	0.975393	0.976184	42.6532	None	Ideal	7.29376
H4592	0.977029	0.977986	46.4848	None	Ideal	6.43883
H4593	0.973408	0.974712	40.6991	None	Ideal	11.0562
H4594	0.972087	0.972787	37.3357	None	Ideal	10.6023
H4595	0.968934	0.970456	35.0534	None	Ideal	14.9562
H4596	0.968672	0.969902	34.0952	None	Ideal	10.8721
H4598	0.971699	0.972608	37.399	None	Ideal	16.8985
H4599	0.850008	0.850358	6.61177	Mild	Compliant	5.48026
H4653	0.898616	0.899007	9.909	Mild	Compliant	11.5953
H4655	0.91141	0.912265	11.4295	None	Ideal	11.6216
H4656	0.839212	0.841502	6.30626	Mild	Compliant	13.6586
H4657	0.757194	0.764844	4.28556	NA	Acceptable	27.8896
H4659	0.845262	0.84533	6.3893	Mild	Compliant	4.55113
H4661	0.763801	0.772233	4.47859	NA	Acceptable	26.4581
H4669	0.836034	0.834478	5.96418	Mild	Compliant	19.6658
H4676	0.806711	0.814476	5.48089	Mild	Compliant	35.3003
H4689	0.7544	0.77231	4.52111	NA	Acceptable	43.9052
H4695	0.917253	0.917278	12.0717	None	Ideal	5.83426
H4702	0.805121	0.803148	5.01811	Mild	Compliant	12.7266
H4704	0.808678	0.808959	5.1811	Mild	Compliant	20.8181
H4706	0.834518	0.833198	5.89771	Mild	Compliant	10.2226
H4708	0.86496	0.864693	7.28148	Mild	Compliant	10.1511
H4710	0.973133	0.974134	39.0285	None	Ideal	14.5611
H4712	0.946475	0.948434	19.8632	None	Ideal	19.1732
H4713	0.84559	0.846224	6.43665	Mild	Compliant	16.0201
H4716	0.759581	0.766354	4.34137	NA	Acceptable	33.2549
H4721	0.748294	0.758897	4.25143	NA	Acceptable	36.8544
H4734	0.967748	0.968699	32.2404	None	Ideal	22.145
H4738	0.85435	0.857275	7.07748	Mild	Compliant	38.5145
H4744	0.936585	0.937857	16.25	None	Ideal	8.66484
H4749	0.891651	0.892482	9.31842	Mild	Compliant	36.5463
H4750	0.738368	0.749581	4.03166	NA	Acceptable	25.6754
H4757	0.803993	0.807042	5.20502	Mild	Compliant	12.6193
H4759	0.945249	0.947125	19.0898	None	Ideal	2.83057
H4769	0.896699	0.898036	9.85483	Mild	Compliant	32.4759
H4772	0.902401	0.903931	10.3795	None	Ideal	15.0201
H4778	0.963227	0.964231	28.2959	None	Ideal	26.56
H4783	0.945803	0.947016	18.8841	None	Ideal	15.7748
H4785	0.915679	0.916816	11.9504	None	Ideal	7.82571
H4786	0.953197	0.954444	22.1344	None	Ideal	23.4542
H4788	0.959075	0.96049	25.8746	None	Ideal	32.9053
H4791	0.771346	0.775485	4.48888	NA	Acceptable	21.4521
H4796	0.821658	0.827229	5.89152	Mild	Compliant	39.31
H4797	0.783348	0.787016	4.73545	NA	Acceptable	24.1118
H4803	0.869716	0.871573	7.82025	Mild	Compliant	37.0586
H4842	0.961642	0.962861	27.231	None	Ideal	13.9334
H4847	0.901037	0.902256	10.2475	None	Ideal	25.3617
H4850	0.736945	0.763007	4.41078	NA	Acceptable	43.1552
H4856	0.748451	0.755258	4.14674	NA	Acceptable	32.6285
H4864	0.709017	0.733305	3.88179	NA	Acceptable	45.0154
H4867	0.763432	0.766689	4.30993	NA	Acceptable	19.4541
H4872	0.811205	0.814792	5.4615	Mild	Compliant	9.2105
H4873	0.773116	0.775668	4.47464	NA	Acceptable	22.248
H4878	0.78839	0.791329	4.81972	NA	Acceptable	17.608
H4881	0.796393	0.79699	4.90822	NA	Acceptable	3.55694
H4882	0.809729	0.812492	5.38793	Mild	Compliant	1.71939
H4888	0.791889	0.796359	4.96486	NA	Acceptable	21.7125
H4889	0.799005	0.800729	5.01121	Mild	Acceptable	8.57136
H4890	0.765279	0.776441	4.60491	NA	Acceptable	31.0997
H4894	0.794009	0.79842	5.01539	NA	Acceptable	22.6602
H4901	0.795651	0.80123	5.15284	Mild	Acceptable	8.01645
H4903	0.909366	0.910428	11.2343	None	Ideal	28.6394
H4905	0.900596	0.901034	10.0322	None	Ideal	14.4776
H4908	0.783002	0.789239	4.8791	NA	Acceptable	11.7447
H4910	0.773544	0.7837	4.8026	NA	Acceptable	26.3533
H4912	0.918661	0.919081	12.2498	None	Ideal	6.95562
H4915	0.780299	0.787162	4.83247	NA	Acceptable	20.2085
H4922	0.797134	0.803844	5.2471	Mild	Acceptable	16.3448
H4923	0.786038	0.794054	5.01872	NA	Acceptable	14.2594
H4924	0.905417	0.904311	10.3182	None	Ideal	34.1084
H4926	0.905102	0.905719	10.533	None	Ideal	8.63072
H4928	0.768164	0.783649	4.87942	NA	Acceptable	38.092
H4930	0.880454	0.882786	8.607	Mild	Compliant	21.7894
H4936	0.796074	0.797951	4.97295	NA	Acceptable	9.96693
H4940	0.868472	0.871071	7.82153	Mild	Compliant	22.7063
H4941	0.905132	0.905413	10.5188	None	Ideal	10.4139
H4942	0.89273	0.893647	9.39652	Mild	Compliant	17.5993
H4943	0.888141	0.889229	9.02294	Mild	Compliant	15.3978
H4946	0.888213	0.889254	9.01005	Mild	Compliant	14.8107
H4947	0.785122	0.787523	4.73089	NA	Acceptable	2.18093
H4948	0.894522	0.894693	9.43192	Mild	Compliant	9.20198
H4950	0.86479	0.867514	7.59757	Mild	Compliant	18.278
H4954	0.913196	0.915364	11.8189	None	Ideal	8.33898
H4958	0.870284	0.872893	7.92799	Mild	Compliant	24.7035
H4960	0.912589	0.913033	11.4635	None	Ideal	7.53454
H4961	0.84888	0.849165	6.60811	Mild	Compliant	13.6341
H4962	0.881125	0.881503	8.4087	Mild	Compliant	9.14502
H4967	0.878797	0.880097	8.32309	Mild	Compliant	6.70388
H4969	0.885932	0.885986	8.72546	Mild	Compliant	8.726
H4972	0.794597	0.79652	4.9424	NA	Acceptable	4.05
H4973	0.850747	0.855341	7.00222	Mild	Compliant	25.8251
H4974	0.864427	0.86861	7.70798	Mild	Compliant	37.6776
H4976	0.864441	0.866125	7.49009	Mild	Compliant	9.96302
H4978	0.896061	0.89942	10.1097	NA	Compliant	25.3089
H4979	0.914455	0.914718	11.6412	None	Ideal	8.51227
H4981	0.856051	0.861233	7.33471	Mild	Compliant	26.4456
H4982	0.891639	0.890832	9.0658	Mild	Compliant	3.23626
H4983	0.805682	0.806303	5.14301	Mild	Compliant	13.4702
H4984	0.892237	0.892529	9.25422	Mild	Compliant	4.01978
H4987	0.881098	0.882065	8.43314	Mild	Compliant	7.78171
H4988	0.898772	0.900761	10.0983	None	Compliant	8.74429
H4989	0.788247	0.789819	4.7645	NA	Acceptable	2.82774
H4990	0.894395	0.89554	9.57762	Mild	Compliant	17.9422
H4997	0.859971	0.861133	7.17475	Mild	Compliant	20.7367
H4999	0.919717	0.921271	12.7863	None	Ideal	17.7773
H5007	0.77911	0.78097	4.58314	NA	Acceptable	12.7298
H5012	0.890008	0.892013	9.34871	Mild	Compliant	27.383
H5014	0.903992	0.905703	10.6325	None	Ideal	4.43753
H5018	0.871317	0.874366	7.99891	Mild	Compliant	16.8757
H5020	0.774657	0.775395	4.42233	NA	Acceptable	13.2343
H5021	0.774743	0.777215	4.47763	NA	Acceptable	17.7238
H5023	0.709259	0.711891	3.4561	NA	Acceptable	1.61974
H5028	0.757392	0.757546	4.10461	NA	Acceptable	5.95785
H5032	0.696868	0.699415	3.32854	NA	Acceptable	13.8768
H5035	0.782652	0.785159	4.6504	NA	Acceptable	12.9373
H5037	0.787141	0.788646	4.71781	NA	Acceptable	12.3119
H5039	0.767171	0.774112	4.49068	NA	Acceptable	19.4506
H5042	0.755333	0.757251	4.09487	NA	Acceptable	5.96065
H5046	0.724872	0.728593	3.65925	NA	Acceptable	15.5491
H5049	0.796669	0.804172	5.24125	Mild	Acceptable	20.6694
H5052	0.748856	0.774996	4.69828	NA	Acceptable	40.5653
H5054	0.812987	0.815263	5.45327	Mild	Compliant	21.7242
H5056	0.785401	0.809557	5.69686	Mild	Acceptable	60.3996
H5061	0.792129	0.801526	5.19824	Mild	Acceptable	22.6661
H5072	0.758779	0.756466	4.02988	NA	Acceptable	8.5163
H5104	0.858554	0.857565	6.93462	Mild	Compliant	2.9119
H5107	0.803895	0.809488	5.3197	Mild	Compliant	19.8343
H5108	0.790116	0.78827	4.66407	NA	Acceptable	13.2255
H5110	0.853219	0.852019	6.67225	Mild	Compliant	10.5119
H5112	0.761371	0.759137	4.08504	NA	Acceptable	19.4962
H5114	0.768762	0.766974	4.23519	NA	Acceptable	4.37228
H5122	0.828557	0.828963	5.8247	Mild	Compliant	8.93142
H5132	0.767339	0.780719	4.73312	NA	Acceptable	25.5877
H5135	0.785613	0.791456	4.89098	NA	Acceptable	13.9444
H5136	0.704295	0.703215	3.35262	NA	Acceptable	18.5757
H5137	0.753312	0.767219	4.45613	NA	Acceptable	32.534
H5138	0.810811	0.815508	5.4939	Mild	Compliant	20.2008
H5140	0.837083	0.842233	6.41592	Mild	Compliant	17.3729
H5143	0.757392	0.776754	4.70777	NA	Acceptable	33.5869
H5144	0.792768	0.805313	5.30558	Mild	Acceptable	26.7307
H5155	0.80878	0.810365	5.29852	Mild	Compliant	8.90881
H5158	0.780264	0.777163	4.40329	NA	Acceptable	9.93009
H5160	0.818665	0.820282	5.58588	Mild	Compliant	16.9762
H5163	0.728779	0.728152	3.65281	NA	Acceptable	5.65057
H5165	0.735419	0.735951	3.78861	NA	Acceptable	13.5116
H5167	0.818048	0.820106	5.6082	Mild	Compliant	10.1136
H5169	0.769609	0.768246	4.26756	NA	Acceptable	17.3563
H5175	0.766525	0.763407	4.14152	NA	Acceptable	4.40687
H5176	0.809793	0.81364	5.41613	Mild	Compliant	17.041
H5184	0.737557	0.7393	3.82705	NA	Acceptable	14.3326
H5186	0.8617	0.86064	7.07628	Mild	Compliant	6.37376
H5189	0.784985	0.783364	4.55999	NA	Acceptable	7.42325
H5202	0.792986	0.804208	5.24747	Mild	Acceptable	27.2928
H5204	0.751026	0.750439	3.96942	NA	Acceptable	2.70204
H5206	0.766286	0.764486	4.20085	NA	Acceptable	12.3204
H5208	0.823559	0.826059	5.76583	Mild	Compliant	13.192
H5210	0.698751	0.733076	3.9584	NA	Acceptable	41.7777
H5218	0.822502	0.827042	5.88781	Mild	Compliant	16.7954
H5224	0.819967	0.819088	5.4381	Mild	Compliant	14.5384
H5229	0.849904	0.848609	6.49497	Mild	Compliant	11.0133
H5230	0.796635	0.803852	5.21068	Mild	Acceptable	26.1209
H5231	0.849863	0.848918	6.53076	Mild	Compliant	5.32081
H5236	0.826594	0.831005	6.03023	Mild	Compliant	19.0229
H5237	0.816603	0.819274	5.55861	Mild	Compliant	7.18375
H5239	0.773631	0.774639	4.41255	NA	Acceptable	2.20585
H5248	0.744421	0.744322	3.89356	NA	Acceptable	8.89178
H5250	0.739937	0.740632	3.85253	NA	Acceptable	10.9086
H5252	0.793887	0.799411	5.01443	NA	Acceptable	23.6606
H5254	0.828321	0.828473	5.79824	Mild	Compliant	3.32206
H5256	0.745598	0.745849	3.91859	NA	Acceptable	10.3725
H5258	0.752547	0.779991	4.82121	NA	Acceptable	40.001
H5260	0.844586	0.845788	6.46884	Mild	Compliant	4.86143
H5268	0.828336	0.828796	5.80558	Mild	Compliant	6.23381
H5286	0.760134	0.760248	4.154	NA	Acceptable	9.0657
H5290	0.853135	0.85283	6.71902	Mild	Compliant	2.82727
H5295	0.709792	0.709094	3.41182	NA	Acceptable	5.76781
H5297	0.852756	0.852493	6.71638	Mild	Compliant	15.2297
H5298	0.753716	0.756305	4.11604	NA	Acceptable	22.3516
H5299	0.770324	0.787106	4.89454	NA	Acceptable	36.9792
H5300	0.763775	0.764641	4.24146	NA	Acceptable	7.66273
H5305	0.809611	0.816091	5.52665	Mild	Compliant	20.4008
H5307	0.837679	0.839378	6.22762	Mild	Compliant	4.20652
H5316	0.823427	0.825715	5.73933	Mild	Compliant	12.7451
H5318	0.790272	0.804484	5.31307	Mild	Acceptable	35.0329
H5319	0.809011	0.818345	5.65209	Mild	Compliant	25.2048
H5329	0.747198	0.746875	3.9341	NA	Acceptable	17.9971
H5331	0.782543	0.784401	4.65763	NA	Acceptable	3.44741
H5332	0.786351	0.787935	4.71708	NA	Acceptable	3.34077
H5336	0.817175	0.82085	5.64578	Mild	Compliant	22.0549
H5342	0.818737	0.818251	5.43626	Mild	Compliant	2.59422
H5345	0.739841	0.740335	3.82677	NA	Acceptable	10.2225
H5348	0.832582	0.836123	6.12069	Mild	Compliant	13.2574
H5372	0.749947	0.755303	4.12635	NA	Acceptable	21.5082
H5374	0.741257	0.742838	3.87625	NA	Acceptable	6.61581
H5379	0.719952	0.719971	3.54527	NA	Acceptable	13.3842
H5380	0.878378	0.878714	8.156	Mild	Compliant	4.62822
H5381	0.83844	0.842854	6.4123	Mild	Compliant	19.7347
H5384	0.763203	0.765474	4.2677	NA	Acceptable	11.7201
H5386	0.798991	0.803905	5.15976	Mild	Acceptable	15.8209
H5399	0.758847	0.758805	4.12954	NA	Acceptable	3.84348
H5401	0.748801	0.751343	4.02685	NA	Acceptable	12.8624
H5403	0.740019	0.743186	3.91102	NA	Acceptable	13.027
H5404	0.820583	0.822302	5.60874	Mild	Compliant	13.3969
H5412	0.857757	0.858335	6.99289	Mild	Compliant	9.44472
H5415	0.822296	0.822618	5.57242	Mild	Compliant	4.43671
H5417	0.75178	0.752664	4.03665	NA	Acceptable	10.7297
H5420	0.835437	0.834244	5.91776	Mild	Compliant	12.1241
H5434	0.870797	0.870865	7.68549	Mild	Compliant	9.69029
H5436	0.842204	0.845321	6.48813	Mild	Compliant	17.6301
H5444	0.869699	0.868964	7.53146	Mild	Compliant	3.30754
H5447	0.860133	0.861704	7.22572	Mild	Compliant	13.9733
H5449	0.855815	0.854918	6.7964	Mild	Compliant	12.4414
H5450	0.801118	0.804284	5.10182	Mild	Compliant	13.7113
H5472	0.860943	0.860664	7.11612	Mild	Compliant	7.09771
H5478	0.840115	0.839717	6.15322	Mild	Compliant	4.5821
H5486	0.760552	0.763613	4.23889	NA	Acceptable	13.9759
H5490	0.837578	0.844852	6.5597	Mild	Compliant	23.3647
H5497	0.765066	0.766701	4.2867	NA	Acceptable	9.98949
H5510	0.790265	0.798955	5.10217	NA	Acceptable	42.0342
H5511	0.852675	0.858171	7.15343	Mild	Compliant	20.9949
H5512	0.838418	0.841788	6.34882	Mild	Compliant	20.5069
H5515	0.866012	0.865122	7.29191	Mild	Compliant	15.1492
H5525	0.86289	0.861467	7.07397	Mild	Compliant	6.85992
H5533	0.846119	0.845741	6.41268	Mild	Compliant	20.8347
H5569	0.839859	0.840648	6.21453	Mild	Compliant	15.0032
H5571	0.847768	0.849612	6.63351	Mild	Compliant	16.1669
H5575	0.858025	0.860177	7.13925	Mild	Compliant	13.77
H5580	0.773455	0.796999	5.21494	NA	Acceptable	37.5684
H5594	0.765888	0.786156	4.88641	NA	Acceptable	24.4473
H5595	0.863147	0.862079	7.14238	Mild	Compliant	3.34083
H5606	0.812163	0.815773	5.46095	Mild	Compliant	10.4038
H5608	0.747046	0.775198	4.72708	NA	Acceptable	47.4485
H5612	0.81098	0.812397	5.34087	Mild	Compliant	15.9343
H5615	0.848028	0.848556	6.57324	Mild	Compliant	6.23561
H5617	0.840518	0.840474	6.22309	Mild	Compliant	23.5872
H5619	0.858041	0.860254	7.16751	Mild	Compliant	21.3604
H5622	0.816965	0.818792	5.5478	Mild	Compliant	10.778
H5633	0.85553	0.854786	6.77389	Mild	Compliant	2.75751
H5634	0.798174	0.80429	5.18797	Mild	Acceptable	18.4906
H5635	0.849608	0.848006	6.46554	Mild	Compliant	6.40629
H5640	0.826987	0.828463	5.85693	Mild	Compliant	12.7416
H5641	0.827826	0.833703	6.08443	Mild	Compliant	25.0064
H5642	0.795795	0.80216	5.12009	Mild	Acceptable	19.8099
H5652	0.817896	0.819745	5.5697	Mild	Compliant	9.9536
H5653	0.828343	0.833534	6.0724	Mild	Compliant	33.9287

## Sheet: Data 2
Supplementary Data 2. The position of consensus super-enhancers
Chromosome	Start	End
chr1	1539236	1641569
chr1	1658062	1844138
chr1	1930078	1955491
chr1	1971927	2013921
chr1	2510149	2583119
chr1	2602561	2633664
chr1	4868564	4952461
chr1	7049725	7110707
chr1	7328982	7476036
chr1	7588663	7613840
chr1	7636788	7690746
chr1	8513918	8610223
chr1	9123171	9323530
chr1	12086509	12123396
chr1	12256720	12327792
chr1	15670043	15737193
chr1	15760442	15793347
chr1	17326574	17526246
chr1	21498402	21577386
chr1	22232932	22285429
chr1	22784837	22843676
chr1	25153994	25160267
chr1	25807691	25987789
chr1	27679193	27748422
chr1	27868089	27909155
chr1	28021537	28118191
chr1	29058299	29187473
chr1	29221846	29290582
chr1	29712887	29778559
chr1	30954475	31022862
chr1	31712998	31753192
chr1	31954709	32050818
chr1	32220806	32264590
chr1	32628446	32647354
chr1	33286702	33320367
chr1	34689510	34782510
chr1	34878576	34944385
chr1	37799742	37925520
chr1	42680513	42766988
chr1	44161967	44186652
chr1	44739372	44751945
chr1	45041878	45142328
chr1	45164830	45185711
chr1	51370246	51463330
chr1	51479759	51507044
chr1	52889577	52905663
chr1	56053311	56136761
chr1	57060540	57143847
chr1	57702044	57754690
chr1	71585920	71636911
chr1	74625139	74786156
chr1	74804746	74854501
chr1	75138158	75171503
chr1	76320631	76369381
chr1	76610125	76711956
chr1	76729053	76795871
chr1	77071103	77120384
chr1	77651696	77722883
chr1	82186980	82202133
chr1	82241161	82299191
chr1	82708437	82735021
chr1	84498811	84572647
chr1	86430838	86484017
chr1	92342095	92357259
chr1	95580177	95618964
chr1	98366267	98463803
chr1	98513205	98549369
chr1	99078804	99164717
chr1	99190736	99265601
chr1	99280908	99338475
chr1	99419903	99447538
chr1	106731723	106773108
chr1	107152968	107231937
chr1	107522986	107592898
chr1	107883845	107976323
chr1	107995818	108163883
chr1	108464857	108548972
chr1	108793269	108847866
chr1	109919910	109951157
chr1	111373354	111492250
chr1	111648699	111664395
chr1	112677136	112793097
chr1	113507106	113614557
chr1	113794534	113855046
chr1	113875929	113901978
chr1	114343627	114404044
chr1	114413539	114604531
chr1	118223806	118256633
chr1	118893347	118953979
chr1	118968105	119093896
chr1	119704673	119762690
chr1	121107960	121159632
chr1	121399807	121425597
chr1	121518462	121594343
chr1	126107416	126138562
chr1	126285969	126418175
chr1	126643862	126745597
chr1	127738316	127783749
chr1	129080264	129102801
chr1	129669101	129726446
chr1	130028411	130067387
chr1	130089209	130114319
chr1	130339068	130422884
chr1	130892208	131008198
chr1	131160480	131250517
chr1	135868418	135906981
chr1	135983235	136030842
chr1	137238689	137310032
chr1	138321613	138417706
chr1	139711415	139806228
chr1	143485525	143545273
chr1	145283905	145345533
chr1	145495504	145632848
chr1	145954762	146022788
chr1	147552389	147678277
chr1	147947444	148108527
chr1	148946014	149001063
chr1	149189175	149213440
chr1	149559249	149586243
chr1	149679085	149825781
chr1	158229200	158340900
chr1	158390148	158517861
chr1	158667822	158737609
chr1	158768366	158864448
chr1	158948921	159103896
chr1	159528546	159598722
chr1	159700137	159755850
chr1	162257830	162397806
chr1	162462998	162587122
chr1	162930993	162988591
chr1	163075620	163171304
chr1	163199347	163230377
chr1	163302469	163347196
chr1	163513338	163531243
chr1	163708702	163825540
chr1	164576448	164637323
chr1	164651424	164739193
chr1	164953064	165164807
chr1	166146558	166190964
chr1	166532036	166592713
chr1	166661837	166704934
chr1	166973063	167012617
chr1	167820581	167958447
chr1	175284598	175315971
chr1	179449075	179492249
chr1	179669356	179720238
chr1	179750556	179828407
chr1	179840828	179911381
chr1	180034932	180110367
chr1	180636804	180713461
chr1	181337564	181413503
chr1	182459902	182657630
chr1	183819934	183900179
chr1	184879832	184960616
chr1	187338602	187345351
chr1	188312997	188514391
chr1	190145707	190292587
chr1	190310713	190441965
chr1	190613196	190691368
chr1	194009559	194032657
chr1	208172932	208369530
chr1	209251982	209316887
chr1	209660929	209681950
chr1	213089869	213170070
chr1	215165468	215215726
chr1	215567415	215639767
chr1	216681529	216726502
chr1	217127959	217207116
chr1	217322279	217404320
chr1	221001269	221099437
chr1	222471200	222562129
chr1	223719173	223831064
chr1	223861312	223924470
chr1	224495385	224514702
chr1	224909197	224975692
chr1	225704139	225732647
chr1	226157377	226279188
chr1	228130361	228221290
chr1	230790644	230911880
chr1	231142002	231179054
chr1	234280376	234371997
chr1	235865863	235925520
chr1	236254260	236479117
chr1	236507473	236551015
chr1	237032301	237104007
chr1	238660799	238848508
chr1	239088497	239116751
chr1	239145195	239180948
chr1	239534421	239602907
chr1	242944093	243043237
chr1	243105360	243154364
chr1	246145744	246300258
chr1	246948475	247000489
chr1	250318996	250368647
chr1	250476382	250563709
chr1	250822705	250895820
chr1	251043960	251178378
chr1	252386406	252457659
chr1	252728798	252859630
chr1	253122775	253161197
chr1	253792864	253908141
chr1	254001347	254039783
chr1	254677112	254703687
chr1	254910899	255013964
chr1	255150824	255170491
chr1	256300984	256357975
chr1	260581076	260657383
chr1	260804394	260851434
chr1	261083179	261135069
chr1	261221677	261279490
chr1	261294433	261411829
chr1	261542822	261739371
chr1	262197702	262258357
chr1	264167221	264197006
chr1	265023631	265202100
chr1	267854766	267908873
chr1	268009692	268074789
chr1	268256366	268409737
chr1	268422673	268543349
chr1	268556803	268593204
chr1	268688855	268813785
chr1	268827798	268986028
chr1	269050045	269261829
chr1	269312178	269456627
chr1	269675975	269748126
chr1	269881479	270258134
chr1	270511981	270592363
chr1	270622561	270679175
chr1	270738714	270814864
chr1	271238788	271288170
chr1	271320707	271376461
chr1	271502960	271631904
chr1	272145899	272170520
chr1	272774593	272837850
chr1	272951217	272990554
chr1	273053928	273141445
chr1	273228251	273299986
chr1	273515632	273671746
chr1	273689295	273840311
chr10	1106811	1214702
chr10	10114655	10240742
chr10	10851972	10925481
chr10	12399702	12497997
chr10	13389929	13433157
chr10	13647033	13777947
chr10	14336107	14481006
chr10	14494835	14571644
chr10	14595128	14652863
chr10	17460688	17504553
chr10	19400398	19432055
chr10	19848642	19890345
chr10	21454411	21530444
chr10	21744429	21778980
chr10	22718558	22798504
chr10	22945059	23052965
chr10	23805354	23915147
chr10	24156519	24219847
chr10	24261204	24338628
chr10	24922184	24961884
chr10	27073282	27163225
chr10	27534425	27625548
chr10	27802242	27955422
chr10	28865684	28912765
chr10	28959107	29080230
chr10	31253743	31352005
chr10	32093742	32164714
chr10	32753033	32790897
chr10	32804373	32895892
chr10	33165448	33247587
chr10	33267508	33403360
chr10	33429538	33476055
chr10	33913490	34004622
chr10	38606187	38644738
chr10	39875203	39881338
chr10	40685636	40765252
chr10	41477061	41570214
chr10	41722095	41782352
chr10	46637384	46706910
chr10	47122543	47230275
chr10	47802667	48026925
chr10	48377956	48443917
chr10	48523563	48584851
chr10	48850415	48944057
chr10	50256276	50270223
chr10	50288939	50367543
chr10	52213904	52307977
chr10	53312634	53354918
chr10	53580857	53698585
chr10	53719469	53770661
chr10	55696803	55703176
chr10	56091126	56136977
chr10	56210613	56278342
chr10	56392580	56432284
chr10	57414827	57551480
chr10	57826977	57899238
chr10	58763973	58814027
chr10	58939277	58985003
chr10	59365956	59493969
chr10	59509858	59653949
chr10	59720678	59792284
chr10	59849332	59907985
chr10	59929738	60079993
chr10	60692335	60752817
chr10	63658055	63674641
chr10	63874036	64048670
chr10	64760764	64908953
chr10	65516050	65563826
chr10	65578396	65778738
chr10	66263180	66300043
chr10	66374961	66416514
chr10	66462454	66521215
chr10	68510370	68538712
chr10	69272739	69305476
chr11	2821010	2948473
chr11	4688013	4752080
chr11	5331158	5366595
chr11	5930764	6043437
chr11	7108970	7203060
chr11	7757798	7760339
chr11	8852845	8898412
chr11	9523465	9779530
chr11	14884562	14973693
chr11	15320487	15425497
chr11	15458275	15546992
chr11	16161899	16310871
chr11	16373042	16378024
chr11	17682475	17706882
chr11	18061144	18255446
chr11	19048963	19137979
chr11	19356320	19401163
chr11	19615413	19636532
chr11	20779870	20915290
chr11	20942701	21024451
chr11	21149396	21274944
chr11	21865009	21938388
chr11	21968675	22001395
chr11	25467792	25498051
chr11	25770458	25879093
chr11	46309663	46419873
chr11	46448686	46519791
chr11	51490637	51545499
chr11	52152253	52204020
chr11	63709032	63727846
chr11	66476424	66596149
chr11	67142676	67352748
chr11	68190260	68318429
chr11	75765395	75815621
chr11	76349821	76392856
chr11	76475181	76527850
chr11	76540649	76603551
chr11	76626694	76677216
chr11	76977414	77052859
chr11	77169934	77231876
chr11	77391011	77481459
chr11	78255943	78353639
chr11	78384279	78449439
chr11	78504168	78565926
chr11	78580218	78674593
chr11	78971453	79041357
chr12	131498	266164
chr12	430898	549358
chr12	714718	820701
chr12	833707	1235332
chr12	1271408	1351446
chr12	1380639	1423770
chr12	1440119	1461071
chr12	1475169	1522279
chr12	1612235	1675585
chr12	2197339	2258924
chr12	3133359	3409282
chr12	3574262	3740240
chr12	3753117	3843279
chr12	4243234	4536342
chr12	4797575	4864656
chr12	4881214	5064715
chr12	5116167	5180360
chr12	5195459	5227072
chr12	5388568	5545637
chr12	5563199	5661555
chr12	5688095	5786519
chr12	5803124	6071421
chr12	6102043	6300505
chr12	6414886	6515050
chr12	6651348	6768972
chr12	6855019	6890226
chr12	7584299	7696964
chr12	7726702	7766212
chr12	7839152	7891554
chr12	10916791	11019204
chr12	11190248	11259617
chr12	11361318	11389165
chr12	11452912	11917130
chr12	11930708	11988193
chr12	12814554	12849727
chr12	13727410	13792928
chr12	14367650	14455142
chr12	14570070	14585886
chr12	14629142	15001109
chr12	15082411	15120661
chr12	16691155	16815558
chr12	17974099	18078153
chr12	18102679	18184164
chr12	18213365	18284153
chr12	18881452	18929782
chr12	18977363	19026588
chr12	19059034	19222243
chr12	19701078	19802134
chr12	19846003	19923032
chr12	19958839	20043506
chr12	20080459	20181493
chr12	20239357	20302663
chr12	20315568	20450501
chr12	20495420	20593532
chr12	20611375	20656640
chr12	20861686	20923633
chr12	21812380	21904133
chr12	21950883	21982336
chr12	22046064	22117932
chr12	22185241	22361435
chr12	22374723	22449162
chr12	22529141	22643727
chr12	22787892	22853355
chr12	23209005	23300674
chr12	23338891	23436165
chr12	23764337	23824447
chr12	23949277	24003419
chr12	24149925	24234349
chr12	24277603	24354330
chr12	24795103	24852438
chr12	25885246	25972691
chr12	26271707	26302702
chr12	26318928	26351000
chr12	26915335	27013927
chr12	27165729	27216043
chr12	31587203	31654562
chr12	33140930	33229875
chr12	34600613	34695264
chr12	34750433	34797754
chr12	34883333	34934018
chr12	35569586	35649772
chr12	35847578	35862833
chr12	35977170	36079973
chr12	36279727	36351342
chr12	38060953	38096749
chr12	38109219	38126088
chr12	38860498	38877000
chr12	39461351	39661747
chr12	40074183	40156251
chr12	42914501	42953473
chr12	43372839	43448548
chr12	43536992	43564422
chr12	43795134	43953653
chr12	44109609	44175053
chr12	44525983	44558180
chr12	44599936	44700161
chr12	44891629	44992776
chr12	45013503	45177609
chr12	45343826	45446672
chr12	45751085	45790487
chr12	45811069	45942990
chr12	46674553	46842074
chr12	47608799	47653553
chr12	47677537	47760643
chr12	47774574	47975331
chr12	48058425	48233841
chr12	48253852	48307719
chr12	48452146	48501899
chr12	49728199	49821552
chr12	49916912	49986889
chr12	50437934	50517866
chr12	50632084	50740819
chr12	51920629	51997368
chr12	52023451	52179368
chr12	52396416	52449525
chr12	52532946	52548202
chr12	52561450	52928039
chr12	53046713	53113980
chr12	53330999	53433886
chr12	53532958	53623766
chr12	56530951	56585094
chr12	58098768	58191091
chr12	59122718	59344809
chr12	59907269	59993994
chr12	60182609	60275022
chr12	60346077	60484847
chr12	60498143	60541817
chr12	60641969	60977657
chr12	61114355	61231255
chr12	61291023	61348043
chr12	61360088	61426879
chr13	118559	141219
chr13	2490901	2623287
chr13	2818036	2904935
chr13	3467496	3535162
chr13	12313558	12404909
chr13	12642259	12735115
chr13	16773198	16887991
chr13	18215811	18251188
chr13	21668699	21788183
chr13	21876822	21977386
chr13	22290493	22663473
chr13	22694224	22763708
chr13	22949360	22988047
chr13	23159360	23193232
chr13	23777658	23867129
chr13	24027366	24052480
chr13	25772966	25855114
chr13	26284176	26332881
chr13	26626861	26741207
chr13	27050216	27120790
chr13	28663311	28753339
chr13	28785855	29013671
chr13	29084870	29239455
chr13	29346313	29424160
chr13	29464676	29490216
chr13	29738721	29889928
chr13	31042968	31058510
chr13	31175007	31186331
chr13	31375041	31420874
chr13	31547435	31572381
chr13	31615259	31665789
chr13	31712343	31778420
chr13	31899995	32095994
chr13	32196062	32222885
chr13	32311342	32349475
chr13	32608580	32756963
chr13	32788079	32848245
chr13	33026977	33128728
chr13	34065391	34156483
chr13	34305052	34465379
chr13	34584497	34661611
chr13	34812409	34844407
chr13	34866780	34968119
chr13	35272943	35400363
chr13	35901440	35963028
chr13	39739706	39982781
chr13	40005519	40171299
chr13	40195661	40261384
chr13	45400040	45502061
chr13	45889955	45933243
chr13	47383755	47436096
chr13	47448650	47571141
chr13	47585738	47630463
chr13	47905352	48037593
chr13	49054028	49093778
chr13	50589078	50683087
chr13	50734018	50807277
chr13	52868964	52938694
chr13	61065011	61212401
chr13	61247293	61403564
chr13	61523275	61582929
chr13	66133134	66180084
chr13	66664516	66728839
chr13	66948434	67104860
chr13	67653043	67781904
chr13	68603412	68660978
chr13	68940937	69017956
chr13	70107362	70196081
chr13	70347880	70428216
chr13	70896733	70952707
chr13	71254147	71353638
chr13	71553153	71737438
chr13	71751345	71853368
chr13	71877978	71896330
chr13	72649720	72683760
chr13	73821133	73851630
chr13	74844844	74981214
chr13	75480955	75532438
chr13	76900983	76979322
chr13	82006942	82194162
chr13	83633393	83679596
chr13	86258358	86276527
chr13	86303567	86335547
chr13	88860250	88887306
chr13	88926241	88977344
chr13	89406423	89492574
chr13	89589169	89643592
chr13	89683952	89723575
chr13	89742345	89936421
chr13	90022513	90065643
chr13	90426862	90486148
chr13	90946910	90979183
chr13	91376337	91410183
chr13	92013303	92065890
chr13	92481541	92677718
chr13	94155344	94221756
chr13	96892012	97021468
chr13	98562279	98595271
chr13	99733112	99786901
chr13	100429369	100541585
chr13	106839202	106897399
chr13	108425768	108436568
chr13	109555098	109656671
chr13	110583237	110814804
chr13	111005837	111092035
chr13	111105153	111119387
chr13	115437820	115506160
chr13	122059994	122113303
chr13	122186860	122331258
chr13	123144450	123260684
chr13	124414125	124562530
chr13	124623900	124840753
chr13	124967690	125053242
chr13	125095728	125101561
chr13	125373463	125413440
chr13	127699226	127744080
chr13	127932131	128081578
chr13	129900074	130005346
chr13	131058199	131143318
chr13	131633903	131666342
chr13	132578203	132660498
chr13	133448229	133525460
chr13	133624037	133691135
chr13	133866424	134000647
chr13	134071868	134128848
chr13	134911840	134954398
chr13	135319589	135363704
chr13	135672918	135803588
chr13	136588224	136672169
chr13	136763000	136860910
chr13	137334139	137349682
chr13	139633208	139696097
chr13	139911278	140012846
chr13	140281268	140310802
chr13	140355585	140413977
chr13	141148566	141193223
chr13	144901394	144943195
chr13	145230233	145650677
chr13	146166814	146205430
chr13	146979566	147030959
chr13	147839123	147915306
chr13	148785132	148803923
chr13	151183021	151244806
chr13	151410910	151434367
chr13	153479482	153600345
chr13	153853726	153908776
chr13	157257897	157275452
chr13	157411617	157423527
chr13	160142668	160225113
chr13	160331689	160409929
chr13	173630205	173759219
chr13	180980453	181008764
chr13	182207145	182284850
chr13	189044678	189103022
chr13	195281963	195340041
chr13	196755105	196987917
chr13	200119446	200166072
chr13	200998402	201112289
chr13	202460884	202549071
chr13	202674449	202747294
chr13	203111342	203128461
chr13	203305586	203399180
chr13	204575265	204647301
chr13	204835218	204846842
chr13	205305045	205368119
chr13	206206144	206259222
chr13	206437397	206594762
chr13	206616464	206723963
chr13	206830224	206868209
chr13	207040590	207076364
chr13	207227491	207297225
chr13	207463631	207586813
chr13	207924602	208013695
chr14	887533	919304
chr14	1157990	1250415
chr14	1433420	1489761
chr14	2361665	2490790
chr14	2586466	2621461
chr14	6172587	6254538
chr14	6301521	6343151
chr14	6441930	6501353
chr14	6621503	6728713
chr14	6798309	6992462
chr14	7255110	7296215
chr14	7342589	7406457
chr14	7647955	7709590
chr14	10194546	10235227
chr14	10456686	10734547
chr14	11190727	11354837
chr14	11790022	11861390
chr14	12091183	12221305
chr14	13308101	13373693
chr14	14570701	14615502
chr14	14857391	14947541
chr14	14967352	15085353
chr14	15248024	15274080
chr14	15704207	15761782
chr14	15951554	16048856
chr14	16448201	16478992
chr14	18129964	18152645
chr14	19906042	19959814
chr14	20479700	20547417
chr14	20613055	20651024
chr14	20717152	20776025
chr14	22907711	22982750
chr14	23416776	23448592
chr14	26060495	26151120
chr14	28138297	28173610
chr14	28221698	28484398
chr14	28611135	28711737
chr14	28754911	28802539
chr14	28892542	28968802
chr14	29025580	29101368
chr14	29726027	29820108
chr14	30320176	30348404
chr14	30792779	31061012
chr14	31632643	31724702
chr14	31903453	31999040
chr14	32588896	32684880
chr14	33620885	33641807
chr14	34522159	34561878
chr14	34594642	34643781
chr14	35313346	35348398
chr14	35742721	35814773
chr14	37579142	37599530
chr14	38469660	38544161
chr14	38665509	38874134
chr14	39884815	39933691
chr14	40216716	40296438
chr14	40593682	40658458
chr14	40821518	40900123
chr14	40981216	40999520
chr14	41018299	41077905
chr14	41328683	41402505
chr14	41441801	41459260
chr14	41942073	41997201
chr14	42082350	42178146
chr14	42420065	42458114
chr14	42995103	43048738
chr14	43069650	43186899
chr14	44110806	44187034
chr14	45981523	46044689
chr14	46073074	46239840
chr14	46351852	46423105
chr14	46477071	46526613
chr14	46620929	46657134
chr14	46754904	46850476
chr14	47224367	47529250
chr14	47842230	47906005
chr14	47973196	48065816
chr14	49307871	49361928
chr14	49486443	49643576
chr14	49785071	49844179
chr14	49904133	49933452
chr14	50405864	50444304
chr14	50720966	50826114
chr14	50954881	50980568
chr14	51311863	51448491
chr14	54579329	54660466
chr14	54867340	54910373
chr14	55230669	55337332
chr14	55411270	55479403
chr14	56104165	56406840
chr14	56424197	56574747
chr14	56587617	56650276
chr14	57438924	57484693
chr14	59610357	59659210
chr14	60055786	60104281
chr14	60461458	60576430
chr14	61619697	61694064
chr14	64315924	64445771
chr14	65403872	65600651
chr14	66673220	66743463
chr14	67138614	67167863
chr14	70973889	71051191
chr14	71420552	71502659
chr14	72140694	72224756
chr14	72468835	72559518
chr14	73717247	73820673
chr14	74630370	74694268
chr14	75080005	75190684
chr14	75743188	75787561
chr14	75892504	75994895
chr14	76496445	76712000
chr14	81366216	81625471
chr14	81640858	81902158
chr14	82046999	82162048
chr14	82292295	82379622
chr14	87971229	88025379
chr14	88039037	88088088
chr14	89330002	89386042
chr14	90479620	90542044
chr14	97093950	97125812
chr14	98902508	98972393
chr14	99144635	99461568
chr14	99714980	99817983
chr14	100408854	100437746
chr14	101092127	101482691
chr14	102601699	102636371
chr14	102648127	102679490
chr14	103188902	103289099
chr14	103331498	103422376
chr14	103778350	103887702
chr14	104192813	104206772
chr14	104994910	105072070
chr14	105111630	105146197
chr14	106733736	106807727
chr14	106969046	107138582
chr14	108076214	108162679
chr14	108722536	108756827
chr14	108861174	109072882
chr14	109484058	109542153
chr14	110601248	110667031
chr14	110893966	111005408
chr14	111064361	111227805
chr14	111447576	111488514
chr14	111503815	111520421
chr14	111911847	111948958
chr14	112050922	112094628
chr14	113405446	113411699
chr14	113579305	113812486
chr14	114080175	114210189
chr14	114695812	114778644
chr14	115171909	115221496
chr14	115234414	115279080
chr14	120314878	120377437
chr14	120640643	120661944
chr14	121235299	121308852
chr14	122607912	122725979
chr14	122750986	122829175
chr14	123340186	123567567
chr14	123853559	123931722
chr14	124000038	124052078
chr14	125007296	125108338
chr14	127090713	127100366
chr14	129113123	129236690
chr14	129253282	129318201
chr14	129460183	129537417
chr14	131556611	131622687
chr14	132521991	132616872
chr14	133798397	133837741
chr14	133853082	133934636
chr14	133984651	134096519
chr14	134236635	134291614
chr14	138499086	138574585
chr14	140625830	140748713
chr14	141251785	141373566
chr14	141670846	141726569
chr15	20251	33198
chr15	466448	553950
chr15	1714935	1750122
chr15	2491137	2524067
chr15	7490755	7523869
chr15	8780387	8813528
chr15	8868258	8904896
chr15	9066253	9081566
chr15	17139409	17181309
chr15	19702068	19841409
chr15	23615491	23703600
chr15	24523457	24546885
chr15	24721383	24783258
chr15	24877325	24905358
chr15	25025390	25108769
chr15	25544587	25608210
chr15	31964723	31998504
chr15	38661795	38709347
chr15	45469736	45656288
chr15	45850085	46069142
chr15	46164297	46210134
chr15	46638263	46813050
chr15	47010747	47106382
chr15	47598381	47742983
chr15	48131051	48190482
chr15	48633683	48699722
chr15	54357293	54414721
chr15	54475335	54734833
chr15	55837394	55874235
chr15	55998801	56016120
chr15	58816824	58886388
chr15	59057769	59108075
chr15	59664714	59710592
chr15	63493689	63509639
chr15	64351168	64407475
chr15	64769090	64902059
chr15	64987574	65047426
chr15	65065562	65107900
chr15	65900011	66097007
chr15	66543619	66577932
chr15	67226267	67376087
chr15	68696181	68750329
chr15	68962035	69032048
chr15	70328804	70395905
chr15	71211461	71269056
chr15	71345437	71377517
chr15	75242941	75338050
chr15	75459645	75550817
chr15	77098000	77139804
chr15	78850684	78927401
chr15	79173676	79317905
chr15	82955501	83034122
chr15	83170847	83238955
chr15	85120062	85186487
chr15	94070179	94175082
chr15	95592950	95667551
chr15	95874045	96003411
chr15	100049181	100108772
chr15	100895459	101002051
chr15	101075771	101223237
chr15	101308678	101395949
chr15	104146307	104265544
chr15	104762887	104835774
chr15	104857161	104905102
chr15	105343349	105402889
chr15	105967493	106098224
chr15	106515133	106535688
chr15	106896503	107092466
chr15	110346782	110382013
chr15	110693068	110731712
chr15	110902707	111044275
chr15	111329123	111373866
chr15	112913613	112979991
chr15	113148109	113253358
chr15	117652452	117735204
chr15	117960852	117983826
chr15	118700108	118735913
chr15	118789807	118853923
chr15	119938427	120158009
chr15	120214579	120264087
chr15	120295302	120505714
chr15	120747195	120889620
chr15	121136232	121220442
chr15	121234794	121341961
chr15	121505698	121554443
chr15	124600459	124710231
chr15	125692765	125735056
chr15	128183631	128311536
chr15	130753470	130832574
chr15	131289363	131312157
chr15	131490671	131572301
chr15	131754222	131810415
chr15	132274545	132384622
chr15	133488583	133553045
chr15	133713653	133844759
chr15	134226593	134314191
chr15	137230631	137311622
chr15	137323858	137420925
chr15	137560551	137679592
chr15	137802176	137875839
chr15	139526024	139602926
chr15	139701687	139742989
chr15	140135571	140188054
chr16	8090	24033
chr16	3590968	3697634
chr16	4061931	4136216
chr16	4204121	4274243
chr16	5745936	5855864
chr16	19613799	19666027
chr16	20008041	20048924
chr16	20265188	20421627
chr16	20431606	20525882
chr16	20563439	20657457
chr16	21462038	21582572
chr16	22346215	22405892
chr16	23679283	23683934
chr16	23736507	23866755
chr16	24402803	24474650
chr16	24547069	24595844
chr16	26026477	26094827
chr16	27093893	27381661
chr16	27530724	27640923
chr16	28155583	28211158
chr16	28263987	28301052
chr16	30282000	30362154
chr16	32126170	32220736
chr16	33775112	33839374
chr16	34600773	34711795
chr16	35041148	35080304
chr16	35093646	35259200
chr16	35539880	35563879
chr16	36213226	36308493
chr16	37121802	37165011
chr16	37297961	37308066
chr16	38336820	38386937
chr16	44211937	44345570
chr16	45008209	45125306
chr16	45579891	45663244
chr16	46393396	46525921
chr16	46831752	46866677
chr16	47263968	47287910
chr16	47556821	47662871
chr16	48708769	48787704
chr16	50437403	50602401
chr16	51184029	51484003
chr16	51512968	51582369
chr16	51690401	51796731
chr16	52200578	52330805
chr16	53666205	53730256
chr16	55521363	55619518
chr16	62554413	62583468
chr16	65442637	65541385
chr16	68335563	68478678
chr16	70805704	70846723
chr16	71887838	72003009
chr16	72100638	72225347
chr17	900757	951275
chr17	1133363	1216128
chr17	1288965	1364486
chr17	4994580	5057509
chr17	5084569	5300189
chr17	5314265	5389894
chr17	5446331	5524748
chr17	5537914	5602035
chr17	9043043	9075540
chr17	9268425	9328140
chr17	9427944	9507298
chr17	10650773	10755959
chr17	11277405	11363464
chr17	11770718	11825175
chr17	12823409	12914748
chr17	13798404	13823755
chr17	14104124	14220400
chr17	14545183	14637649
chr17	14807511	14896692
chr17	16750143	16807391
chr17	17006243	17124005
chr17	19360603	19522517
chr17	25141563	25191438
chr17	26040877	26123446
chr17	26212886	26329438
chr17	26343462	26387274
chr17	27928856	28016180
chr17	28024102	28077320
chr17	29887259	29956057
chr17	30180745	30303962
chr17	30729091	30841031
chr17	31899320	32002297
chr17	33568549	33686277
chr17	33884993	33932925
chr17	34691433	34745457
chr17	35208281	35341550
chr17	35362830	35416381
chr17	35764468	35896452
chr17	35959214	36016461
chr17	36043937	36163960
chr17	37164335	37235833
chr17	37256922	37337263
chr17	38255244	38347890
chr17	38616668	38669346
chr17	38739630	38810992
chr17	39701996	39743597
chr17	39837845	39930636
chr17	40396256	40505028
chr17	41968402	42003907
chr17	43360895	43452475
chr17	43862324	43964531
chr17	46162167	46216424
chr17	46782196	46891971
chr17	46993743	47089845
chr17	47361060	47454587
chr17	47642583	47693723
chr17	48099380	48193064
chr17	48736923	48830769
chr17	49272607	49403795
chr17	49528271	49601064
chr17	50404439	50492841
chr17	50629911	50663076
chr17	50947470	50962111
chr17	51198949	51622646
chr17	51717564	51732440
chr17	51779515	51977521
chr17	52003519	52258592
chr17	54594543	54704321
chr17	54729482	54837683
chr17	54856265	54920621
chr17	56139588	56194911
chr17	57883236	58021905
chr17	58536741	58662606
chr17	58836347	58878578
chr17	58984974	59051618
chr17	59128494	59186228
chr17	61526862	61573585
chr17	61690880	61794796
chr17	62143652	62204342
chr17	62611509	62660501
chr17	62706987	62734699
chr17	62750692	62817223
chr17	62831900	62896403
chr17	63381871	63388752
chr18	552772	606484
chr18	1472027	1538434
chr18	1563305	1614464
chr18	2630991	2677392
chr18	2866696	2975141
chr18	4746035	4829547
chr18	5424940	5559773
chr18	6099606	6168691
chr18	6360369	6468470
chr18	6830928	6879302
chr18	6993808	7017914
chr18	7397135	7439828
chr18	7844777	7880165
chr18	7918950	7979109
chr18	9171442	9203921
chr18	9829727	9862994
chr18	9900222	10099711
chr18	10312256	10359036
chr18	10492045	10594240
chr18	11382736	11514376
chr18	11530081	11644661
chr18	13551797	13618818
chr18	13650895	13684741
chr18	14071459	14180646
chr18	14260704	14349661
chr18	14362802	14504399
chr18	16606676	16645303
chr18	17721187	17749418
chr18	17827994	18058177
chr18	18613914	18741536
chr18	18793014	18838219
chr18	20421765	20531955
chr18	23609748	23640914
chr18	23706372	23761475
chr18	24471098	24567202
chr18	25827947	25941766
chr18	27471722	27481754
chr18	28407710	28539473
chr18	29419073	29551956
chr18	33378573	33470482
chr18	36784656	36895895
chr18	38212704	38302063
chr18	40439640	40504150
chr18	42141338	42267282
chr18	43222559	43314969
chr18	43371899	43514604
chr18	44875905	44921258
chr18	45412376	45506584
chr18	45939900	45977528
chr18	46061494	46144651
chr18	46189853	46228529
chr18	46955064	47027472
chr18	48942193	49167832
chr18	49989545	50048417
chr18	50446872	50494131
chr18	50583290	50735776
chr18	50965722	51039875
chr18	52877361	52897658
chr18	54581530	54716098
chr18	55872428	55971584
chr2	81594	180309
chr2	222287	344726
chr2	423346	593038
chr2	715557	737486
chr2	837702	880467
chr2	970856	1025895
chr2	1189911	1213143
chr2	1241541	1298306
chr2	1330175	1385574
chr2	1475031	1512449
chr2	1611780	1695249
chr2	2020968	2070172
chr2	2201221	2264058
chr2	2347658	2391724
chr2	2501406	2542502
chr2	3128190	3211591
chr2	3237634	3380067
chr2	4193245	4251882
chr2	4426314	4666294
chr2	4743586	4908383
chr2	5008059	5263778
chr2	5342119	5442135
chr2	5468379	5594972
chr2	5766538	5834803
chr2	5940960	5982096
chr2	6430057	6491246
chr2	6585749	6686658
chr2	6699976	6887811
chr2	6900794	6978572
chr2	7049717	7104544
chr2	7127620	7188596
chr2	7253007	7331794
chr2	7357294	7444359
chr2	7757973	7977715
chr2	8079843	8240698
chr2	8488104	8607678
chr2	8739118	8770149
chr2	8892294	9353613
chr2	9473888	9550936
chr2	9573847	9810237
chr2	10070646	10174465
chr2	12404451	12501250
chr2	13162944	13300496
chr2	13316750	13358220
chr2	13614355	13633904
chr2	14589361	14727799
chr2	14972173	15039141
chr2	15175525	15245613
chr2	15290950	15403757
chr2	15782020	15896120
chr2	16124681	16226626
chr2	16591377	16626586
chr2	17747656	17821613
chr2	18317780	18347689
chr2	18372118	18504352
chr2	18924193	18959103
chr2	25225264	25277367
chr2	25840668	25885039
chr2	26465540	26786802
chr2	27846829	27985215
chr2	28039986	28082957
chr2	32838099	32985083
chr2	33237504	33297634
chr2	36809332	36850861
chr2	39309992	39449681
chr2	39995467	40046907
chr2	40801938	40853219
chr2	40921014	41045521
chr2	44529764	44686701
chr2	44705838	44772219
chr2	44863562	44979083
chr2	46612036	46672195
chr2	46944864	47055209
chr2	47146705	47305326
chr2	49015252	49085026
chr2	51217260	51285288
chr2	52271031	52324475
chr2	57261420	57330532
chr2	57884374	57925417
chr2	58721603	58834197
chr2	59232767	59542559
chr2	59583034	59710643
chr2	59732653	59781507
chr2	60300825	60577284
chr2	60958159	61040926
chr2	61187714	61280827
chr2	61294815	61357318
chr2	61425335	61504144
chr2	62110256	62200892
chr2	62214710	62383327
chr2	64705223	64892215
chr2	65060823	65133403
chr2	65148132	65214134
chr2	65271368	65316447
chr2	65866983	66065586
chr2	66086965	66119000
chr2	66191641	66235023
chr2	66259752	66351378
chr2	66407521	66435937
chr2	68369289	68389711
chr2	68676710	68721515
chr2	68851845	68981528
chr2	69052754	69239160
chr2	69271840	69301251
chr2	69472608	69623801
chr2	69800961	69998134
chr2	70170204	70211566
chr2	70788062	70827198
chr2	70837461	70967817
chr2	71005130	71063102
chr2	71195884	71310406
chr2	71468729	71547357
chr2	71572139	71660200
chr2	71785304	71886322
chr2	72389251	72488692
chr2	72655076	72721997
chr2	73284816	73381903
chr2	73956468	74047133
chr2	74133734	74224462
chr2	74277749	74335600
chr2	74401229	74469230
chr2	74504688	74766521
chr2	75048425	75290038
chr2	75490424	75517221
chr2	75850468	75894093
chr2	75974729	76112101
chr2	76336598	76566144
chr2	76586393	76697287
chr2	76843137	76944202
chr2	76974826	77020089
chr2	77037512	77090705
chr2	77177909	77358880
chr2	77371881	77519985
chr2	77550512	77701247
chr2	77758037	77798057
chr2	78710838	78917892
chr2	80395254	80457770
chr2	80519444	80613050
chr2	80625953	80660019
chr2	81370167	81386087
chr2	81438005	81537261
chr2	83622715	83658550
chr2	84479837	84550066
chr2	84571106	84698105
chr2	85225133	85463912
chr2	85934637	86003452
chr2	87741535	87956047
chr2	88185786	88257979
chr2	88848046	88962436
chr2	89796663	89822952
chr2	89883143	89920055
chr2	96173674	96232852
chr2	97995436	98083998
chr2	98426746	98446807
chr2	100419351	100455233
chr2	102265198	102318268
chr2	102459684	102499327
chr2	102513714	102670372
chr2	103297333	103327850
chr2	114583224	114726275
chr2	116972000	117078422
chr2	117837161	117902615
chr2	118724128	118870299
chr2	119701703	119725061
chr2	119751290	119782093
chr2	119847642	119949176
chr2	122999970	123017143
chr2	123311690	123336976
chr2	124232758	124361893
chr2	124411774	124451815
chr2	126334285	126398228
chr2	128055523	128159930
chr2	129488408	129605049
chr2	129655895	129723914
chr2	129806254	129823495
chr2	134517679	134579192
chr2	134658412	134816027
chr2	135145683	135218395
chr2	135278559	135354725
chr2	136421078	136458563
chr2	136506793	136523853
chr2	136642744	136736770
chr2	136759543	136921324
chr2	138106847	138140412
chr2	139669346	139768091
chr2	140323062	140368549
chr2	140406326	140514374
chr2	141463741	141542521
chr2	141910101	142044361
chr2	142059450	142178896
chr2	142296004	142387502
chr2	143204391	143226107
chr2	143520813	143662238
chr2	143863229	143894111
chr2	144601506	144793826
chr2	144909043	144985137
chr2	150284803	150363745
chr2	150508283	150684816
chr2	151147014	151215067
chr2	151390483	151528376
chr2	151564316	151641986
chr2	151657607	151769163
chr3	114336	203985
chr3	461208	536374
chr3	612899	712625
chr3	731861	776701
chr3	1004145	1061133
chr3	1785972	1879723
chr3	1994939	2106830
chr3	3525532	3623269
chr3	3938739	4036321
chr3	4077603	4139930
chr3	4168389	4275746
chr3	4783061	4865680
chr3	5409970	5520315
chr3	6070170	6154827
chr3	6295657	6358180
chr3	6568747	6793265
chr3	7158375	7192541
chr3	7833374	7905668
chr3	7919680	7950924
chr3	7973722	8037379
chr3	8342278	8426848
chr3	8446111	8555138
chr3	8568371	8738047
chr3	8833336	8947969
chr3	9315195	9476814
chr3	9640895	9694956
chr3	9804331	9949608
chr3	9966725	10049391
chr3	10116859	10135640
chr3	10176914	10315133
chr3	10860198	10961416
chr3	10989548	11027624
chr3	11040027	11076935
chr3	11340800	11447763
chr3	14687200	14804834
chr3	16234312	16297435
chr3	16315800	16380768
chr3	16391707	16564651
chr3	16604911	16883677
chr3	16902691	16953042
chr3	17092583	17142482
chr3	17305042	17336075
chr3	17349739	17523026
chr3	17599527	17683449
chr3	17701033	17818772
chr3	17853689	18092627
chr3	18165830	18222429
chr3	18245442	18303410
chr3	18330009	18437663
chr3	18499847	18536462
chr3	18582820	18653024
chr3	18795559	18869795
chr3	19521500	19649170
chr3	23947324	23993230
chr3	24834276	24869592
chr3	25139850	25195770
chr3	25270094	25392279
chr3	26381929	26474846
chr3	26603024	26685533
chr3	28236233	28318422
chr3	28600346	28619270
chr3	28655036	28724577
chr3	28884816	28917126
chr3	30766007	30808822
chr3	31321000	31594789
chr3	31865247	32026109
chr3	32155968	32292850
chr3	33804881	33896016
chr3	37442528	37607281
chr3	37662295	37720114
chr3	37734285	38064905
chr3	38156350	38304769
chr3	39369037	39438547
chr3	39473380	39585019
chr3	39723118	39868505
chr3	39929455	40027909
chr3	40138494	40203624
chr3	41084563	41140538
chr3	41155838	41238069
chr3	41283148	41354660
chr3	41505916	41588354
chr3	42632215	42674210
chr3	43833274	43926555
chr3	44401607	44484453
chr3	44854927	44925156
chr3	45881927	45940870
chr3	46526797	46646008
chr3	47582292	47682035
chr3	47796960	47849785
chr3	49382780	49489740
chr3	52194872	52360921
chr3	52505156	52651053
chr3	53014643	53101321
chr3	55551648	55594693
chr3	55748126	55847692
chr3	56137114	56201700
chr3	56736265	56763510
chr3	56807741	56910277
chr3	57798302	57863560
chr3	57956494	58055882
chr3	58149836	58209774
chr3	58692372	58924335
chr3	58953580	59028462
chr3	59147856	59259482
chr3	59317420	59441897
chr3	60123452	60182209
chr3	67665213	67728893
chr3	68561801	68660058
chr3	69235212	69254964
chr3	69687990	69783131
chr3	71506440	71541768
chr3	72091517	72139184
chr3	72214805	72248531
chr3	72312418	72403468
chr3	73577766	73673693
chr3	73851124	73920875
chr3	75475441	75634541
chr3	77145442	77229512
chr3	77280966	77319150
chr3	77813660	77888835
chr3	77969152	78193630
chr3	79227649	79270533
chr3	79298504	79368771
chr3	79651588	79723432
chr3	80089641	80146474
chr3	80905003	80913209
chr3	86212003	86261222
chr3	86578791	86787384
chr3	92279205	92407461
chr3	93229401	93269570
chr3	93354627	93390211
chr3	93525733	93636044
chr3	94162616	94255422
chr3	94280640	94583623
chr3	96299536	96318745
chr3	96559968	96581619
chr3	96596555	96641770
chr3	96654577	96679803
chr3	96907510	96950347
chr3	96965157	97434969
chr3	97483738	97614626
chr3	98087146	98223882
chr3	101818593	101868897
chr3	101905262	102029874
chr3	102256142	102324947
chr3	107977172	108135193
chr3	110789181	110848241
chr3	111452000	111504713
chr3	111663691	111699066
chr3	111771009	111795036
chr3	111898835	111933298
chr3	112017145	112121957
chr3	112253043	112360557
chr3	112660279	112682716
chr3	112747021	112770893
chr3	113195461	113268940
chr3	113474436	113618786
chr3	114599740	114638295
chr3	117190427	117321755
chr3	117607775	117798539
chr3	117984556	118034284
chr3	118265223	118280643
chr3	120967268	121024547
chr3	121665667	121759997
chr3	124973563	125059951
chr3	126050480	126200567
chr3	126363847	126415535
chr3	126989755	127089534
chr3	127428526	127694957
chr3	127832439	127960562
chr3	128748185	128868273
chr3	128881351	128907063
chr3	131251352	131298445
chr4	272554	502085
chr4	572568	642541
chr4	684311	736075
chr4	920783	1067856
chr4	2412624	2478585
chr4	2546686	2725547
chr4	4534889	4583322
chr4	5010533	5048341
chr4	5075443	5111727
chr4	6916397	6943712
chr4	7627407	7690753
chr4	7724168	7924197
chr4	8182382	8297484
chr4	10168467	10288585
chr4	12342694	12462391
chr4	14110557	14182961
chr4	14200008	14313439
chr4	14478744	14576675
chr4	14922982	15197525
chr4	16084721	16155542
chr4	16272864	16335733
chr4	18251725	18510253
chr4	19072602	19162568
chr4	19300505	19352885
chr4	19392719	19408827
chr4	20642027	20891578
chr4	22093950	22118037
chr4	27898361	27964453
chr4	32777016	32892331
chr4	34259055	34304801
chr4	34424028	34484336
chr4	36393075	36534134
chr4	36617991	36711124
chr4	38084621	38111081
chr4	38392956	38462686
chr4	38928062	39032662
chr4	39078143	39127060
chr4	39453060	39477563
chr4	40200167	40221069
chr4	41652334	41774595
chr4	46447243	46453448
chr4	50475716	50511418
chr4	51195726	51240859
chr4	53953117	53954223
chr4	55435045	55531806
chr4	60554991	60638711
chr4	64697157	64729064
chr4	64747738	64845765
chr4	64864142	64899711
chr4	64952755	64987108
chr4	65000889	65174396
chr4	67996758	68086799
chr4	68941229	68983875
chr4	69365754	69413495
chr4	69610074	69714074
chr4	70908557	71059353
chr4	71896765	71991363
chr4	74353131	74414043
chr4	75789940	75904983
chr4	77072203	77093409
chr4	79288032	79349459
chr4	79428654	79501046
chr4	79515401	79607246
chr4	79869393	79991560
chr4	80004976	80076515
chr4	80097074	80159385
chr4	81385409	81475916
chr4	81860039	81950013
chr4	83032331	83092191
chr4	83336127	83437753
chr4	83492400	83595858
chr4	85028703	85119244
chr4	87721008	87745869
chr4	87947013	87998026
chr4	88300342	88423170
chr4	88438533	88487245
chr4	88931757	88975522
chr4	89099451	89189932
chr4	89224520	89330015
chr4	89393516	89456848
chr4	90211788	90238333
chr4	90542461	90605585
chr4	90719974	90809293
chr4	92379202	92415498
chr4	93317366	93369570
chr4	93554954	93629389
chr4	93827144	93857845
chr4	93878913	93978697
chr4	94024320	94119585
chr4	94485698	94691408
chr4	94703493	94866498
chr4	95283989	95404813
chr4	95689700	95771759
chr4	95868500	96043525
chr4	97646810	97732575
chr4	97876805	97960193
chr4	98044200	98132700
chr4	98161329	98182043
chr4	98203985	98294388
chr4	98499901	98676573
chr4	98770745	98830970
chr4	98895761	98937191
chr4	99154864	99227884
chr4	99297587	99386897
chr4	100314152	100444712
chr4	100717679	100766346
chr4	100980495	101074744
chr4	101458956	101547060
chr4	101562123	101652237
chr4	102879058	102969433
chr4	103103677	103196826
chr4	103931594	104001477
chr4	104153861	104273226
chr4	104348827	104399252
chr4	104574881	104628810
chr4	106518903	106574138
chr4	107403326	107523973
chr4	107951378	108060748
chr4	108651080	108751583
chr4	108814893	108892578
chr4	108905315	108929427
chr4	109743913	109798978
chr4	110078609	110151151
chr4	110173390	110307537
chr4	110408280	110425402
chr4	110479258	110581187
chr4	111870990	111983150
chr4	112061037	112109609
chr4	117008733	117185840
chr4	117284820	117362950
chr4	117506481	117606315
chr4	117691418	117807642
chr4	118049537	118093321
chr4	118117242	118184522
chr4	118246220	118276249
chr4	118383818	118441943
chr4	118465659	118506293
chr4	119914020	119991299
chr4	120057620	120089315
chr4	122202124	122273049
chr4	122503443	122579738
chr4	122602144	122721772
chr4	122797939	122852571
chr4	122870375	123139076
chr4	123508367	123565104
chr4	123592867	123675771
chr4	124454361	124471821
chr4	126781832	126899543
chr4	127401005	127473476
chr4	128129550	128183122
chr4	129224000	129264372
chr4	129655159	129743296
chr4	130297525	130372429
chr4	130477310	130664428
chr4	130741532	130772567
chr5	219635	287924
chr5	333759	497203
chr5	670313	720504
chr5	755517	801268
chr5	2778553	2985436
chr5	3185414	3479196
chr5	3876302	3965669
chr5	5851599	5940205
chr5	6082800	6184398
chr5	6467470	6584623
chr5	6676931	6742166
chr5	6753064	6804138
chr5	6890450	7255730
chr5	7577411	7591159
chr5	7606842	7659582
chr5	7893005	7988739
chr5	8044254	8066140
chr5	8152384	8225854
chr5	8733331	8772205
chr5	9257202	9295917
chr5	9307020	9342284
chr5	9620921	9725778
chr5	9902233	10013961
chr5	10026342	10106071
chr5	10135061	10220456
chr5	10232915	10323203
chr5	10495021	10704053
chr5	10723700	10812316
chr5	10833384	10905301
chr5	11212974	11347882
chr5	11364264	11457502
chr5	11631525	11951999
chr5	12194568	12287108
chr5	12372048	12407686
chr5	13309034	13399112
chr5	14013914	14068874
chr5	14091829	14162419
chr5	14805408	14891256
chr5	14907451	15054597
chr5	15588560	15646925
chr5	15663113	15699985
chr5	15967233	16187488
chr5	17175771	17421745
chr5	18146383	18246466
chr5	18294025	18461388
chr5	18560257	18597112
chr5	18659995	18740975
chr5	18821831	18880500
chr5	19466128	19646714
chr5	21041166	21071171
chr5	21082551	21128024
chr5	21145453	21194574
chr5	21236809	21297294
chr5	21314089	21330984
chr5	21357345	21438747
chr5	21464075	21521511
chr5	21551187	21640288
chr5	21651499	21834221
chr5	21855177	22033810
chr5	22087968	22134027
chr5	22155737	22270065
chr5	22293881	22324428
chr5	22363911	22554963
chr5	22688768	22772343
chr5	22783719	22816561
chr5	22853242	22967247
chr5	23016575	23048027
chr5	23089513	23163598
chr5	26963651	26987639
chr5	27457668	27550489
chr5	29008562	29114278
chr5	30505857	30601788
chr5	33007768	33068066
chr5	36264170	36289230
chr5	40065737	40104935
chr5	40172826	40198471
chr5	41714503	41880542
chr5	42616702	42814796
chr5	46115988	46227071
chr5	46596344	46656713
chr5	48397641	48402572
chr5	49630063	49713084
chr5	51858148	51954215
chr5	52075245	52105063
chr5	52132258	52229794
chr5	56261828	56300754
chr5	57775885	57799387
chr5	59710517	59762842
chr5	59795240	60054422
chr5	60525507	60634490
chr5	60646121	60780861
chr5	61754877	61849472
chr5	62124969	62274004
chr5	62312997	62383591
chr5	62398159	62473647
chr5	62956668	63099260
chr5	63552612	63685222
chr5	63698175	63800184
chr5	63815869	63860206
chr5	63883468	63978192
chr5	64024199	64079969
chr5	64099276	64140270
chr5	64271674	64386386
chr5	66429537	66463892
chr5	67039912	67125166
chr5	67304102	67336967
chr5	67546684	67577166
chr5	67864019	67941435
chr5	68222107	68339861
chr5	68628200	68812128
chr5	70106946	70206327
chr5	76112526	76162052
chr5	76629342	76641127
chr5	76959094	77155146
chr5	77167800	77248755
chr5	77399140	77522211
chr5	78108412	78215714
chr5	79565218	79658940
chr5	80215289	80246670
chr5	80486672	80532963
chr5	80835626	80886961
chr5	80899225	80936167
chr5	81352778	81462935
chr5	81740183	81860066
chr5	82521331	82565774
chr5	83580243	83738980
chr5	83916007	83967215
chr5	87519941	87590226
chr5	88066639	88145819
chr5	89583338	89612452
chr5	89918818	89962413
chr5	90432844	90489735
chr5	90803061	90860433
chr5	93155064	93337167
chr5	93447318	93494351
chr5	99032378	99090680
chr5	100264300	100322408
chr5	100362781	100431895
chr5	101656365	101742216
chr5	101762611	101839715
chr6	293775	364605
chr6	437690	599777
chr6	887291	938103
chr6	958922	1030421
chr6	1064957	1160964
chr6	1466599	1558669
chr6	1781768	1898490
chr6	1915715	2004383
chr6	3280485	3500551
chr6	3521843	3535283
chr6	4013550	4044604
chr6	4641712	4699625
chr6	6355119	6406045
chr6	6423862	6482574
chr6	6514754	6576310
chr6	6665470	6890272
chr6	7014876	7062776
chr6	7659697	7707935
chr6	8447707	8502755
chr6	12319718	12414930
chr6	12523961	12683034
chr6	13401179	13505377
chr6	13674687	13745172
chr6	14567730	14621292
chr6	14901988	15013065
chr6	15871456	15966904
chr6	17045163	17098528
chr6	17127515	17248541
chr6	17575904	17696015
chr6	18088372	18187466
chr6	18633473	18687915
chr6	18869913	19070011
chr6	19175296	19253189
chr6	19488874	19576559
chr6	19677746	19747550
chr6	19883061	19977291
chr6	20339956	20433318
chr6	27604731	27694022
chr6	27787569	27885610
chr6	28157367	28205108
chr6	28455626	28626358
chr6	28647596	28675981
chr6	28799342	28838310
chr6	28951793	28979077
chr6	31905541	32089413
chr6	33332560	33441686
chr6	33516031	33532193
chr6	33725623	33793159
chr6	33939723	33947575
chr6	34241859	34343836
chr6	34617097	34670663
chr6	36109717	36189948
chr6	36257814	36478632
chr6	37632650	37699652
chr6	39760178	39827131
chr6	42268468	42313448
chr6	43026736	43102809
chr6	43163057	43196925
chr6	44552917	44629554
chr6	44652819	44836339
chr6	45168106	45199662
chr6	45296492	45316586
chr6	45374048	45438828
chr6	45458065	45529695
chr6	47166042	47253234
chr6	47462790	47566935
chr6	47630832	47664086
chr6	47858826	47915312
chr6	48044990	48101781
chr6	48293891	48327177
chr6	48566657	48629125
chr6	48644178	48729658
chr6	48830599	48921467
chr6	48935770	49020822
chr6	49053100	49104331
chr6	49175980	49410929
chr6	49436425	49516545
chr6	49596667	49729807
chr6	50296911	50426995
chr6	51205067	51277244
chr6	51289945	51379351
chr6	51397915	51419494
chr6	51476401	51551192
chr6	51588809	51623015
chr6	51777169	51888187
chr6	52039937	52070865
chr6	52094307	52125074
chr6	52179006	52248791
chr6	52370252	52414738
chr6	52471722	52642049
chr6	52654339	52840669
chr6	52898829	53150688
chr6	53244665	53280156
chr6	53331268	53472714
chr6	53519275	53581628
chr6	53956609	54035296
chr6	54050103	54345074
chr6	54521520	54756027
chr6	54771410	54836841
chr6	54863434	54965218
chr6	55107790	55158671
chr6	55216880	55252891
chr6	55919236	56029144
chr6	58851616	58879866
chr6	59313468	59354615
chr6	59418531	59611679
chr6	59628435	59666177
chr6	59704076	59798887
chr6	60420792	60491945
chr6	62920235	62995328
chr6	63024693	63133750
chr6	63264536	63378447
chr6	63439946	63497094
chr6	63513867	63708247
chr6	63721609	63760221
chr6	63817787	63877708
chr6	63892283	63977225
chr6	64134780	64270796
chr6	67375938	67530615
chr6	68601287	68691246
chr6	68772713	68930230
chr6	68951680	69169513
chr6	69212624	69315605
chr6	69656911	69848915
chr6	71211161	71282855
chr6	71862258	71915954
chr6	71970186	72090093
chr6	72145861	72231811
chr6	72401860	72602694
chr6	73166231	73244417
chr6	74226704	74323666
chr6	74599372	74669772
chr6	74760136	74832705
chr6	74961196	75065254
chr6	75168666	75311775
chr6	75443376	75486004
chr6	75593176	75679500
chr6	76063955	76183887
chr6	77385117	77457959
chr6	77728666	77939707
chr6	78010155	78067496
chr6	78721655	78759921
chr6	79376774	79533268
chr6	79606785	79644612
chr6	79911677	79964496
chr6	81342380	81499322
chr6	81517259	81575086
chr6	81588272	81631600
chr6	81653863	81818243
chr6	81851542	81926237
chr6	82016481	82090690
chr6	82265893	82471982
chr6	82824577	82875498
chr6	82932613	83269021
chr6	83304607	83362718
chr6	83416434	83482097
chr6	83681658	83740487
chr6	84030424	84275423
chr6	84695203	84890102
chr6	85045109	85114538
chr6	85212525	85283992
chr6	85297736	85413620
chr6	85641113	85681071
chr6	87355268	87418904
chr6	87606253	87691700
chr6	87995153	88041265
chr6	88441870	88466984
chr6	88655665	88812196
chr6	89224095	89346141
chr6	89548598	89622802
chr6	91074902	91121883
chr6	92285752	92506708
chr6	93523819	93566813
chr6	94974103	95140250
chr6	95200943	95288679
chr6	95676044	95760546
chr6	96413166	96579920
chr6	96705015	96873708
chr6	98665249	98709742
chr6	98804208	98817074
chr6	103218549	103237778
chr6	103393325	103428105
chr6	103509341	103582941
chr6	103615589	103737007
chr6	107108966	107160272
chr6	107274833	107323989
chr6	108112116	108226848
chr6	108328543	108405220
chr6	108417915	108461912
chr6	108841506	108954503
[truncated: 465 more rows]

## Sheet: Data 3
Supplementary Data 3. Predicted polyadenylated enhancer RNAs (eRNAs)
Polyadenylated eRNAs ID	Chromosome	Gene_start	Gene_end	Average length of transcripts	The number of transcripts	The number of exons
MSTRG.4369	chr10	767657	768714	1058	1	1
MSTRG.4383	chr10	1115925	1134221	799	1	2
MSTRG.5522	chr11	2650993	2657067	3749	1	2
MSTRG.5554	chr11	4369431	4371398	1968	1	1
MSTRG.5735	chr11	13072096	13074480	2385	1	1
MSTRG.5919	chr11	21899052	21907715	2665	1	3
MSTRG.5928	chr11	21975292	21975763	472	1	1
MSTRG.6023	chr11	25954426	25961568	7143	1	1
MSTRG.6038	chr11	29600118	29609664	1789	1	2
MSTRG.6218	chr11	58936717	58942213	2242	1	2
MSTRG.6225	chr11	60490288	60494197	267	1	3
MSTRG.6399	chr11	76383784	76384325	542	1	1
MSTRG.6503	chr12	938925	939903	979	1	1
MSTRG.6508	chr12	1443725	1445155	1431	1	1
MSTRG.6509	chr12	1449920	1458598	8679	3	4
MSTRG.6524	chr12	1702932	1703363	432	1	1
MSTRG.6637	chr12	4930166	4933117	260	1	2
MSTRG.6638	chr12	4931185	4931614	430	1	1
MSTRG.6830	chr12	11163056	11171360	859	2	5
MSTRG.6880	chr12	13677789	13680884	845	1	2
MSTRG.7046	chr12	20392910	20403977	444	1	2
MSTRG.9929	chr13	127578784	127645463	1754	2	6
MSTRG.10091	chr13	137295050	137296545	1496	1	1
MSTRG.10115	chr13	138109755	138114656	4902	2	3
MSTRG.10240	chr13	147067520	147070347	640	1	2
MSTRG.10586	chr13	189085211	189086891	1681	1	1
MSTRG.10690	chr13	197527457	197529260	270	1	2
MSTRG.10707	chr13	199317567	199320127	1647	1	2
MSTRG.10710	chr13	199597059	199597652	594	1	1
MSTRG.10728	chr13	202627712	202628459	748	1	1
MSTRG.10744	chr13	200625698	200626544	847	1	1
MSTRG.10792	chr13	204831979	204838512	4266	3	7
MSTRG.10805	chr13	205243933	205244555	623	1	1
MSTRG.10944	chr14	1369595	1400498	513	2	5
MSTRG.10946	chr14	1471923	1487950	10509	3	7
MSTRG.10947	chr14	1482017	1485908	1991	1	2
MSTRG.10959	chr14	2584434	2587940	3507	1	1
MSTRG.10989	chr14	4015652	4050238	6020	3	12
MSTRG.11926	chr14	56359747	56365461	5715	4	8
MSTRG.12127	chr14	67078081	67078503	423	1	1
MSTRG.12128	chr14	67079329	67113968	1044	4	11
MSTRG.12213	chr14	74205381	74208063	2683	1	1
MSTRG.13189	chr14	141292942	141300104	4240	1	3
MSTRG.13718	chr15	46172746	46174652	1907	1	1
MSTRG.13764	chr15	49255618	49256442	825	1	1
MSTRG.13837	chr15	54733757	54734082	326	1	1
MSTRG.13883	chr15	58860926	58876513	687	1	2
MSTRG.13976	chr15	67447065	67468529	257	1	2
MSTRG.14015	chr15	69645829	69702765	1542	1	2
MSTRG.14167	chr15	81100572	81101072	501	1	1
MSTRG.14369	chr15	100086725	100090024	3300	1	1
MSTRG.14570	chr15	110692053	110692712	660	1	1
MSTRG.14675	chr15	118732494	118758286	4038	19	35
MSTRG.14807	chr15	126762008	126762898	891	1	1
MSTRG.14842	chr15	129974635	129982557	4390	3	6
MSTRG.14848	chr15	132319793	132321657	785	1	2
MSTRG.14904	chr15	132302625	132303440	816	1	1
MSTRG.14998	chr15	138987743	138988108	366	1	1
MSTRG.15013	chr15	139532834	139533834	1001	1	1
MSTRG.15371	chr16	33986139	34005552	1959	3	9
MSTRG.15578	chr16	47255033	47279879	315	1	2
MSTRG.15997	chr17	749485	752296	537	1	2
MSTRG.15998	chr17	753605	793617	2806	1	4
MSTRG.16077	chr17	4998103	4999889	1787	1	1
MSTRG.16226	chr17	16563578	16564286	291	1	2
MSTRG.16232	chr17	16823149	16824083	935	1	1
MSTRG.16257	chr17	21045766	21081018	1159	1	2
MSTRG.16386	chr17	30219573	30221811	2239	1	1
MSTRG.16390	chr17	29941168	29941879	712	1	1
MSTRG.16395	chr17	30345974	30346460	487	1	1
MSTRG.16399	chr17	30474612	30491474	2621	1	3
MSTRG.16522	chr17	34854895	34857864	2970	1	1
MSTRG.16714	chr17	43404724	43412855	8132	3	5
MSTRG.16715	chr17	43404755	43418927	7147	2	4
MSTRG.16720	chr17	43800636	43808262	228	1	3
MSTRG.16945	chr17	57360301	57367263	5516	2	5
MSTRG.17095	chr18	2564805	2678790	12279	2	21
MSTRG.17096	chr18	2564988	2571120	6133	1	1
MSTRG.17152	chr18	4756677	4763047	1031	2	5
MSTRG.17156	chr18	4968069	4968406	338	1	1
MSTRG.17157	chr18	4968926	4970477	1552	1	1
MSTRG.17182	chr18	5931415	5935768	621	1	3
MSTRG.17370	chr18	14260227	14260558	332	1	1
MSTRG.17371	chr18	14261022	14261261	240	1	1
MSTRG.17372	chr18	14262169	14262554	386	1	1
MSTRG.17576	chr18	27256769	27277844	6264	1	3
MSTRG.17611	chr18	29420570	29421304	735	1	1
MSTRG.17776	chr18	42227707	42235435	757	1	2
MSTRG.17806	chr18	43728386	43731186	2801	1	1
MSTRG.17835	chr18	45810460	45813744	1096	1	3
MSTRG.17836	chr18	45954124	45995884	24748	29	61
MSTRG.17838	chr18	46042300	46042658	359	1	1
MSTRG.17869	chr18	49953116	49957128	615	1	2
MSTRG.17870	chr18	50002548	50010770	2819	1	5
MSTRG.17898	chr18	49296717	49301273	2989	2	5
MSTRG.18016	chr18	55663144	55684901	4600	5	17
MSTRG.18335	chr2	7170483	7178576	6333	2	4
MSTRG.20866	chr2	145613273	145613781	509	1	1
MSTRG.20920	chr2	149068541	149068836	296	1	1
MSTRG.21156	chr3	5269613	5281141	517	1	3
MSTRG.21279	chr3	8745272	8752004	323	2	4
MSTRG.21281	chr3	8762560	8803499	8924	4	15
MSTRG.21282	chr3	8786002	8787305	1304	1	1
MSTRG.21283	chr3	8797906	8806821	3944	2	11
MSTRG.21284	chr3	8801695	8802469	258	1	2
MSTRG.21413	chr3	16765338	16784001	772	3	7
MSTRG.21684	chr3	26603443	26604761	1182	2	4
MSTRG.21817	chr3	37632982	37633510	529	1	1
MSTRG.22152	chr3	46603872	46640559	630	1	3
MSTRG.22233	chr3	52190059	52190954	896	1	1
MSTRG.22278	chr3	56721729	56746399	694	2	6
MSTRG.22336	chr3	57679209	57691375	852	1	2
MSTRG.22379	chr3	58755956	58756548	593	1	1
MSTRG.22418	chr3	59807045	59815258	400	1	2
MSTRG.22515	chr3	72123284	72126587	3304	1	1
MSTRG.22619	chr3	77637667	77645582	1340	1	3
MSTRG.22620	chr3	77645921	77646379	459	1	1
MSTRG.22621	chr3	77647428	77648249	822	1	1
MSTRG.22629	chr3	78167900	78184128	16229	1	1
MSTRG.22630	chr3	78221711	78244906	23196	1	1
MSTRG.22681	chr3	80318657	80331868	3395	1	2
MSTRG.22753	chr3	92358970	92360700	1731	1	1
MSTRG.22790	chr3	94322438	94331507	3484	1	2
MSTRG.22880	chr3	101935711	101937122	762	1	2
MSTRG.22894	chr3	101818739	101819722	984	1	1
MSTRG.23394	chr4	924403	927590	3188	2	3
MSTRG.23474	chr4	5563149	5577643	932	1	3
MSTRG.23475	chr4	5564483	5566992	2463	1	2
MSTRG.23613	chr4	16133681	16134027	347	1	1
MSTRG.23727	chr4	29088154	29206673	2729	1	3
MSTRG.23770	chr4	34328381	34332455	984	1	2
MSTRG.23781	chr4	32880316	32880895	580	1	1
MSTRG.23803	chr4	34270407	34276927	6521	1	1
MSTRG.23852	chr4	40215035	40225929	989	1	2
MSTRG.23853	chr4	40221639	40224920	3282	1	1
MSTRG.23865	chr4	38449759	38450493	735	1	1
MSTRG.23882	chr4	39457305	39462558	1240	3	7
MSTRG.23923	chr4	41655764	41677020	3371	6	16
MSTRG.24200	chr4	68035190	68035839	650	1	1
MSTRG.24222	chr4	71834977	71853714	3105	1	4
MSTRG.24230	chr4	72776929	72780315	455	1	3
MSTRG.24283	chr4	69409370	69415648	6279	1	1
MSTRG.24332	chr4	71608662	71608909	248	1	1
MSTRG.24377	chr4	79296059	79296706	648	1	1
MSTRG.24492	chr4	85060171	85062252	2082	1	1
MSTRG.24502	chr4	85780381	85786387	791	1	4
MSTRG.24600	chr4	90461126	90468679	7554	4	7
MSTRG.24787	chr4	95384793	95400500	2163	4	9
MSTRG.24813	chr4	96798635	96804588	743	2	3
MSTRG.24831	chr4	96897949	96899495	1547	2	3
MSTRG.25015	chr4	103085529	103090291	573	1	2
MSTRG.25308	chr4	122216374	122223391	6025	2	4
MSTRG.25325	chr4	122813146	122813368	223	1	1
MSTRG.25495	chr4	130408611	130409504	894	1	1
MSTRG.25529	chr5	1077607	1079005	1281	1	2
MSTRG.25545	chr5	1173188	1174893	682	1	2
MSTRG.25549	chr5	759255	759811	557	1	1
MSTRG.25550	chr5	764706	764954	249	1	1
MSTRG.25555	chr5	1361280	1377838	2525	2	6
MSTRG.25605	chr5	3927554	3936798	694	1	4
MSTRG.25810	chr5	11454877	11456532	1656	2	3
MSTRG.26113	chr5	23151448	23152977	1530	1	1
MSTRG.26156	chr5	27244309	27244860	552	1	1
MSTRG.26309	chr5	37978379	37982927	4549	1	1
MSTRG.26310	chr5	37978379	37982927	4549	2	3
MSTRG.26403	chr5	42488492	42488849	358	1	1
MSTRG.26405	chr5	42505348	42518005	12658	1	1
MSTRG.26509	chr5	51154863	51157382	459	1	2
MSTRG.26523	chr5	52021542	52034121	12580	1	1
MSTRG.26592	chr5	57769523	57772382	2860	1	1
MSTRG.26769	chr5	66244472	66244803	332	1	1
MSTRG.27004	chr5	80902463	80902998	536	1	1
MSTRG.27005	chr5	80907867	80908640	774	1	1
MSTRG.27117	chr5	83733864	83736299	2436	1	1
MSTRG.27211	chr5	89955650	89956963	1314	1	1
MSTRG.27216	chr5	90053241	90053741	501	1	1
MSTRG.27275	chr5	95691555	95696169	1756	1	4
MSTRG.27328	chr5	101813853	101816484	1499	2	4
MSTRG.27354	chr5	103746101	103754175	8075	1	1
MSTRG.27362	chr5	103902670	103903514	845	1	1
MSTRG.27534	chr6	6369937	6370266	330	1	1
MSTRG.27535	chr6	6370649	6371241	593	1	1
MSTRG.27536	chr6	6373954	6374264	249	1	2
MSTRG.27537	chr6	6374470	6374728	259	1	1
MSTRG.27538	chr6	6378588	6378923	336	1	1
MSTRG.27539	chr6	6382574	6382919	346	1	1
MSTRG.27557	chr6	7140673	7168031	4018	2	15
MSTRG.27642	chr6	12542958	12543262	305	1	1
MSTRG.27975	chr6	31703403	31705464	626	1	2
MSTRG.28002	chr6	33765252	33768701	769	1	3
MSTRG.28007	chr6	33935962	33957423	15571	3	7
MSTRG.28008	chr6	33948265	33952619	3088	1	2
MSTRG.28014	chr6	34342328	34343201	874	1	1
MSTRG.28033	chr6	36291359	36291724	366	1	1
MSTRG.28150	chr6	44711225	44720502	7492	1	2
MSTRG.28197	chr6	47167050	47167833	784	1	1
MSTRG.28201	chr6	47216972	47217175	204	1	1
MSTRG.28202	chr6	47217668	47218350	683	1	1
MSTRG.28203	chr6	47218681	47218928	248	1	1
MSTRG.28507	chr6	51622445	51632746	10302	1	1
MSTRG.28534	chr6	52235726	52244283	2365	2	6
MSTRG.28949	chr6	60421391	60421675	285	1	1
MSTRG.28966	chr6	60589227	60595055	363	1	2
MSTRG.29184	chr6	68785961	68786609	649	1	1
MSTRG.29234	chr6	69297020	69298301	1282	1	1
MSTRG.29594	chr6	85212109	85214263	2155	1	1
MSTRG.30866	chr7	2292014	2293666	1653	1	1
MSTRG.31132	chr7	21236160	21246286	9040	3	9
MSTRG.31292	chr7	23000794	23003126	2333	1	1
MSTRG.31457	chr7	30033870	30053704	19835	5	9
MSTRG.31470	chr7	30672017	30705723	710	1	2
MSTRG.31561	chr7	34598235	34598513	279	1	1
MSTRG.31562	chr7	34599138	34602247	2685	2	4
MSTRG.31669	chr7	38787146	38787464	319	1	1
MSTRG.31670	chr7	38789714	38791492	1779	1	1
MSTRG.31696	chr7	39318617	39318816	200	1	1
MSTRG.31781	chr7	46419960	46420725	766	1	1
MSTRG.31978	chr7	55719576	55727052	708	1	2
MSTRG.32033	chr7	58407193	58407503	311	1	1
MSTRG.32226	chr7	68312928	68315635	259	1	2
MSTRG.32359	chr7	74934445	74935316	872	1	1
MSTRG.32427	chr7	78313250	78314084	605	1	2
MSTRG.32504	chr7	83145683	83146893	1211	1	1
MSTRG.32626	chr7	91169146	91169401	256	1	1
MSTRG.32865	chr7	110902517	110910573	5039	3	9
MSTRG.32866	chr7	110908039	110939745	3562	2	5
MSTRG.32884	chr7	112143525	112143845	321	1	1
MSTRG.32885	chr7	112145207	112145652	446	1	1
MSTRG.32951	chr7	115363554	115371026	1961	3	10
MSTRG.32955	chr7	116893675	116900665	6991	1	1
MSTRG.32985	chr7	115814054	115816839	2786	1	1
MSTRG.33020	chr7	121464645	121484473	810	1	5
MSTRG.33108	chr8	1381883	1387626	1918	3	7
MSTRG.33150	chr8	5485846	5494670	5597	4	11
MSTRG.33196	chr8	9529964	9530835	872	1	1
MSTRG.33423	chr8	31416619	31418120	1502	1	1
MSTRG.33735	chr8	68523267	68540030	16764	1	1
MSTRG.33919	chr8	76860185	76874467	4052	2	4
MSTRG.33925	chr8	77003966	77024514	1254	2	5
MSTRG.34101	chr8	93939406	93939813	408	1	1
MSTRG.34180	chr8	101498306	101512597	578	1	3
MSTRG.34330	chr8	116570436	116584947	507	1	3
MSTRG.34627	chr9	104912	110201	5290	1	1
MSTRG.34628	chr9	185033	185896	864	1	1
MSTRG.34921	chr9	10069784	10071382	1599	1	1
MSTRG.35101	chr9	26010492	26012904	2413	1	1
MSTRG.35102	chr9	26010492	26012904	2413	1	1
MSTRG.35177	chr9	34086430	34097770	468	1	2
MSTRG.35194	chr9	35236562	35239671	3110	1	1
MSTRG.35315	chr9	43221474	43231248	2940	1	2
MSTRG.35343	chr9	46100093	46112901	4882	1	2
MSTRG.35395	chr9	46773729	46783157	4687	7	15
MSTRG.35405	chr9	46263743	46264172	430	1	1
MSTRG.35523	chr9	52292780	52302632	655	2	4
MSTRG.35585	chr9	56772039	56773708	1454	1	2
MSTRG.35731	chr9	67430352	67433913	1095	2	6
MSTRG.35845	chr9	74982633	74989456	6824	1	1
MSTRG.36017	chr9	88288134	88290386	1719	1	2
MSTRG.36237	chr9	106645925	106653779	1103	1	2
MSTRG.36365	chr9	114869154	114871026	1873	1	1
MSTRG.36656	chr9	139157476	139161887	4412	1	1
MSTRG.36659	chr9	129462240	129463601	1362	1	1
MSTRG.36709	chr9	131112088	131112828	741	1	1
MSTRG.36710	chr9	131115058	131115327	270	1	1
MSTRG.36711	chr9	131118902	131119242	341	1	1
MSTRG.36735	chr9	131951662	131951972	311	1	1
MSTRG.36928	chrX	13828468	13838181	9714	1	1
MSTRG.37196	chrX	40937740	40945454	1887	1	4
MSTRG.37197	chrX	41004146	41006270	1118	2	5
MSTRG.37234	chrX	45803462	45806739	3278	1	1
MSTRG.37699	chrX	70684605	70689706	1344	1	2
MSTRG.38048	chrX	98654429	98658356	3928	1	1
MSTRG.38137	chrX	108369879	108380010	10132	2	3
MSTRG.38223	chrX	115580471	115583134	2664	2	3
MSTRG.38318	chrX	122239277	122244769	5493	3	5
MSTRG.38320	chrX	122273071	122282504	603	1	4

## Sheet: Data 4
Supplementary Data 4. Cis-acQTLs
Peak_ID	The number of candidate variants after Bayesian fine-mapping	95% credible interval for candidate variants (bp)	Lead SNP with highest Bayesian fine-mapping posterior probability	SNP chromosome	SNP position	Bayesian posterior probability of the SNP	P-value of the SNP in the QTL analysis	Slope (normalized effect size )
chr1:260603791-260608129	46	1223889	1_260715395	1	260715395	0.174051	6.31909e-13	-0.449281
chr1:260608315-260609908	18	12886	1_260311873	1	260311873	0.194526	1.73608e-09	-0.3978
chr1:260611738-260613165	106	1523370	1_260734692	1	260734692	0.0975591	7.32616e-07	0.318845
chr1:260622404-260653439	13	149646	1_260646354	1	260646354	0.100228	6.06172e-13	-0.269654
chr1:260655343-260657383	463	1693818	1_260361403	1	260361403	0.084761	6.8344e-08	-0.33657
chr1:260772940-260787815	28	726367	1_260104803	1	260104803	0.204351	9.50088e-13	-0.281772
chr1:260827762-260831909	13	4717	1_260833696	1	260833696	0.122828	2.79905e-13	-0.489782
chr1:260886404-260889755	47	30886	1_260893429	1	260893429	0.103899	1.38428e-11	-0.418439
chr1:260969627-260978552	377	954004	1_260975464	1	260975464	0.248429	1.81558e-09	-0.21237
chr1:261008603-261009893	19	322580	1_261642277	1	261642277	0.222786	4.11836e-07	0.607504
chr1:261049650-261056663	43	111108	1_261092002	1	261092002	0.327693	2.8676e-14	0.355902
chr1:261107276-261109955	29	484317	1_261119574	1	261119574	0.178675	1.21239e-11	0.318123
chr1:261114565-261117853	17	166288	1_261100459	1	261100459	0.177124	7.52172e-11	-0.371248
chr1:261128035-261136129	45	48975	1_261133535	1	261133535	0.0712032	7.96821e-10	0.152594
chr1:261186552-261187787	1	1	1_261091774	1	261091774	0.999743	4.92083e-29	-0.646596
chr1:261237649-261243765	285	1164515	1_261306693	1	261306693	0.0236846	1.59471e-15	0.66421
chr1:261246793-261258746	362	1353539	1_261640746	1	261640746	0.0121851	2.67802e-09	0.356022
chr1:261258766-261259825	42	1142816	1_261332281	1	261332281	0.210362	4.75048e-07	-0.487061
chr1:261277251-261280999	5	1039	1_261280098	1	261280098	0.183432	7.53718e-25	0.816379
chr1:261294351-261299244	1	1	1_261296217	1	261296217	0.918299	5.37787e-28	0.641419
chr1:261306761-261310242	30	987647	1_261308411	1	261308411	0.336714	1.94737e-07	-0.34563
chr1:261332777-261350494	980	1517715	1_260511384	1	260511384	0.108377	6.61943e-11	-0.119259
chr1:261360989-261368065	561	1846791	1_261366532	1	261366532	0.0338531	7.1571e-08	0.362816
chr1:261383938-261411829	72	1207491	1_260592497	1	260592497	0.16166	6.69187e-10	0.134461
chr1:261583920-261589329	828	1964876	1_261605936	1	261605936	0.0226192	3.62829e-08	0.185158
chr1:261599644-261601706	815	1843772	1_261725611	1	261725611	0.0403573	2.38227e-10	0.417913
chr1:261638720-261639975	14	665611	1_261658321	1	261658321	0.397198	6.41374e-07	0.338042
chr1:261682376-261704914	1	1	1_261676317	1	261676317	0.989087	1.54163e-21	-0.536549
chr1:261705026-261706921	52	234633	1_261725241	1	261725241	0.0790295	2.76308e-07	0.421956
chr1:261721917-261728548	78	1568976	1_261725241	1	261725241	0.0649251	2.34047e-07	0.336419
chr1:261729446-261736241	67	745891	1_261721004	1	261721004	0.600948	5.87973e-10	0.30211
chr1:261809913-261830627	131	960524	1_261687787	1	261687787	0.028423	3.88448e-07	0.0963113
chr1:262047393-262048710	16	1687	1_262046852	1	262046852	0.384142	2.38419e-10	-0.430012
chr1:262093283-262095461	661	1794228	1_262057331	1	262057331	0.0695514	3.94048e-09	-0.379347
chr1:262133307-262139414	4	5831	1_262133338	1	262133338	0.259011	1.55527e-23	-0.614467
chr1:262197284-262205765	6	1072	1_262197643	1	262197643	0.192581	3.90076e-22	0.538781
chr1:262205853-262223773	12	273267	1_262212708	1	262212708	0.266687	1.13113e-26	0.759004
chr1:262227353-262230094	8	133263	1_262474555	1	262474555	0.749383	1.04713e-07	0.385936
chr1:262340685-262348338	96	695512	1_262073134	1	262073134	0.16604	1.30104e-11	-0.27016
chr1:262411124-262412667	36	1198569	1_262453799	1	262453799	0.187801	7.59304e-09	0.414265
chr1:262488342-262490052	261	657987	1_262489916	1	262489916	0.148288	5.72748e-10	-0.537543
chr1:262514980-262516038	11	17922	1_262509014	1	262509014	0.0970175	6.87618e-20	0.822649
chr1:263383946-263386332	18	145311	1_263470608	1	263470608	0.146037	1.86171e-39	0.922987
chr1:263751916-263753955	76	333002	1_263753748	1	263753748	0.104279	2.21636e-08	-0.412358
chr1:263828013-263831716	25	493724	1_263838351	1	263838351	0.347907	4.82264e-07	0.205589
chr1:263845735-263848726	1	1	1_263768457	1	263768457	0.772829	3.69379e-07	-0.648823
chr1:263879357-263881486	49	124938	1_263889446	1	263889446	0.294157	1.46084e-28	-0.557806
chr1:263932311-263934588	99	1207311	1_263898167	1	263898167	0.032525	1.30011e-06	-0.280705
chr1:264177886-264197787	599	1856958	1_263612039	1	263612039	0.0737766	3.32121e-12	-0.191041
chr1:264248662-264253426	105	1390144	1_263997476	1	263997476	0.0576411	4.90509e-07	-0.486185
chr1:264263044-264264576	157	1926603	1_264291225	1	264291225	0.326715	6.28183e-09	-0.342984
chr1:264286518-264288306	1	1	1_264286574	1	264286574	0.494578	2.92606e-14	0.659109
chr1:264374285-264375337	384	1889815	1_263703336	1	263703336	0.162135	4.40387e-08	-0.503531
chr1:264687121-264694164	41	356711	1_264558342	1	264558342	0.0688069	1.37937e-27	0.465336
chr1:265034833-265050087	35	689590	1_265046391	1	265046391	0.126901	1.74818e-12	-0.151912
chr1:265062332-265063984	33	1790913	1_264851403	1	264851403	0.194799	2.36828e-06	0.400766
chr1:265069865-265123522	77	572023	1_265065009	1	265065009	0.115276	8.45957e-16	-0.133242
chr1:265181104-265186349	42	1398680	1_265979837	1	265979837	0.230094	2.17548e-06	-0.409665
chr1:265192873-265195893	1174	1945895	1_265245301	1	265245301	0.0355447	1.67867e-07	-0.311192
chr1:265195959-265198984	1222	1977368	1_265059021	1	265059021	0.0581426	3.72868e-08	0.235878
chr1:265365616-265366565	154	116385	1_265365373	1	265365373	0.0585863	1.05407e-11	-0.582581
chr1:265366719-265367886	698	1989769	1_265258823	1	265258823	0.0416057	1.27209e-07	-0.339778
chr1:265402353-265407572	21	867525	1_265405755	1	265405755	0.115144	1.315e-18	0.395207
chr1:265413665-265414891	224	1029390	1_266101459	1	266101459	0.101462	7.3565e-08	-0.534223
chr1:265477753-265483451	286	1299876	1_265330994	1	265330994	0.0485155	3.82216e-07	-0.26837
chr1:265487023-265487489	738	1631077	1_265420430	1	265420430	0.152223	1.97727e-11	0.392065
chr1:265593825-265596974	89	333299	1_265589914	1	265589914	0.0585319	2.2794e-06	0.22738
chr1:265618896-265622841	6	444323	1_265647293	1	265647293	0.511317	2.98082e-06	0.247152
chr1:265714324-265715174	373	1032977	1_265883863	1	265883863	0.317649	3.20782e-11	0.427618
chr1:265922897-265924718	107	1233313	1_265715546	1	265715546	0.133282	2.84252e-07	-0.371591
chr1:265937413-265939693	429	1947764	1_265420757	1	265420757	0.225455	2.28084e-12	0.35434
chr1:265943689-265956010	353	1625835	1_265750400	1	265750400	0.0978308	2.65802e-07	0.225907
chr1:265968045-265969087	4	264183	1_265653647	1	265653647	0.812343	4.28118e-12	-1.09121
chr1:266080382-266081325	29	1354246	1_266611633	1	266611633	0.348055	1.78865e-06	0.524729
chr1:266128592-266133174	68	874259	1_266823729	1	266823729	0.455715	1.96316e-10	-0.580507
chr1:266195617-266202806	137	1156382	1_266039104	1	266039104	0.152025	7.93347e-15	-0.432953
chr1:266229265-266232542	561	1976628	1_267052618	1	267052618	0.0847495	5.71904e-09	0.364869
chr1:266232632-266234426	93	1687774	1_266191845	1	266191845	0.0459854	2.82069e-06	0.243425
chr1:266234535-266235938	43	90067	1_266228546	1	266228546	0.0475638	3.58137e-09	-0.392863
chr1:266310156-266315487	610	1946341	1_267153047	1	267153047	0.0743002	8.47869e-16	-0.354686
chr1:266365086-266367198	5	1138919	1_266366340	1	266366340	0.669214	2.0999e-06	-0.358873
chr1:266389557-266392236	40	803425	1_266297491	1	266297491	0.35649	4.60245e-15	0.353939
chr1:266394430-266396196	298	1996615	1_266640812	1	266640812	0.0389828	4.81141e-07	-0.343259
chr1:266611455-266614410	2	30	1_266615343	1	266615343	0.556118	1.73071e-16	0.549673
chr1:266628720-266638573	1	1	1_266632245	1	266632245	0.996228	8.60895e-15	0.478551
chr1:266692483-266698038	6	858365	1_267366139	1	267366139	0.794088	1.03664e-16	0.405539
chr1:266907758-266912874	3	953008	1_267864059	1	267864059	0.699536	5.14827e-26	0.477562
chr1:266912970-266922298	1	1	1_266918802	1	266918802	0.985132	3.41951e-20	0.487458
chr1:266931752-266937093	449	1830544	1_266666934	1	266666934	0.0506037	1.93198e-07	0.169199
chr1:266944324-266945501	226	1721861	1_266969611	1	266969611	0.0353139	6.56216e-08	0.527005
chr1:266945855-266948569	35	26297	1_266929238	1	266929238	0.111499	3.45302e-22	0.708649
chr1:266978081-266979279	32	134064	1_266975136	1	266975136	0.111352	2.83112e-08	-0.381096
chr1:267296818-267298587	446	1659917	1_267932890	1	267932890	0.0329738	2.7436e-08	-0.421466
chr1:267480075-267485714	189	1885143	1_267479804	1	267479804	0.0478084	6.67357e-07	-0.251521
chr1:267602534-267606665	195	665630	1_267947820	1	267947820	0.118875	6.41307e-13	-0.785503
chr1:267725206-267728510	7	552369	1_268060993	1	268060993	0.308799	4.42296e-13	0.451787
chr1:267730388-267736343	475	1378460	1_267750008	1	267750008	0.0533951	2.57488e-19	-0.397477
chr1:267739486-267741358	887	1986084	1_268050140	1	268050140	0.0196037	5.50507e-07	0.392757
chr1:267742634-267747024	11	10619	1_267750082	1	267750082	0.440223	9.59754e-28	-0.522391
chr1:267854766-267881113	28	68325	1_267874392	1	267874392	0.09276	2.7823e-29	0.322799
chr1:267881217-267889246	17	285508	1_267886409	1	267886409	0.20819	4.24347e-25	-0.449942
chr1:267891104-267892111	269	1990796	1_268050140	1	268050140	0.0499868	7.45099e-07	-0.432386
chr1:267895990-267900419	1	1	1_268166270	1	268166270	0.9432	4.85331e-27	-0.688606
chr1:267907476-267908873	77	714567	1_267795736	1	267795736	0.215807	7.30631e-07	-0.35669
chr1:268017726-268021761	168	1621105	1_268039709	1	268039709	0.078146	1.62901e-08	-0.217679
chr1:268043063-268045365	1049	1963644	1_268179468	1	268179468	0.0587898	4.54051e-08	-0.303718
chr1:268112487-268113988	29	1378466	1_269061032	1	269061032	0.391139	3.93976e-07	-0.655487
chr1:268115107-268120085	647	1474701	1_268032127	1	268032127	0.0539091	2.75476e-07	0.297777
chr1:268225095-268226784	169	1337220	1_268233619	1	268233619	0.798715	2.0226e-10	0.487893
chr1:268241414-268243847	218	1708549	1_268230642	1	268230642	0.141822	1.15756e-08	-0.334426
chr1:268284912-268301654	20	179871	1_268978351	1	268978351	0.184405	1.6984e-11	-0.176646
chr1:268301669-268311838	11	1826	1_268306053	1	268306053	0.221517	6.00346e-12	0.294578
chr1:268346826-268357793	6	9392	1_268352486	1	268352486	0.459458	2.11664e-13	-0.316696
chr1:268379089-268393981	4	1264	1_268388508	1	268388508	0.368198	5.14338e-30	0.352573
chr1:268398655-268409737	29	411676	1_268411136	1	268411136	0.101583	6.72902e-10	0.179391
chr1:268429399-268432929	15	46383	1_268431624	1	268431624	0.165293	5.33928e-15	0.446187
chr1:268448629-268470464	165	1756658	1_268445210	1	268445210	0.167467	2.48383e-07	-0.104254
chr1:268481291-268488272	1213	1909004	1_268318077	1	268318077	0.0320432	8.40694e-08	0.220795
chr1:268495480-268509391	889	1779168	1_268353042	1	268353042	0.147104	5.2346e-14	0.261807
chr1:268514192-268519635	3	883	1_268515908	1	268515908	0.315078	3.40967e-15	0.746112
chr1:268521512-268543472	25	1540076	1_269204614	1	269204614	0.457184	1.45259e-07	-0.0939924
chr1:268556803-268584962	51	246078	1_268579252	1	268579252	0.189407	1.38169e-16	0.166627
chr1:268696244-268706326	336	1606241	1_268735855	1	268735855	0.110712	4.29808e-13	0.236062
chr1:268736140-268743259	102	1939487	1_268780037	1	268780037	0.16715	3.61334e-07	0.332419
chr1:268746507-268749826	79	1681046	1_268552465	1	268552465	0.127396	4.11819e-08	0.243733
chr1:268749988-268765975	8	2135	1_268551636	1	268551636	0.267849	7.13224e-32	0.349824
chr1:268796234-268814125	325	1309465	1_269178584	1	269178584	0.200611	5.73548e-10	0.143529
chr1:268833930-268835853	205	1445112	1_268836729	1	268836729	0.137578	1.36665e-08	0.416601
chr1:268873843-268875622	158	1774145	1_268959414	1	268959414	0.105178	4.36031e-07	0.341088
chr1:268880913-268883362	387	708204	1_268881801	1	268881801	0.109132	3.62698e-16	-0.558024
chr1:268885180-268886912	1330	1687675	1_269842040	1	269842040	0.0504593	9.86745e-09	0.36706
chr1:268913312-268917666	592	1447062	1_268891090	1	268891090	0.0645286	1.58815e-08	-0.288299
chr1:268922170-268925686	989	1817055	1_269235061	1	269235061	0.0908675	1.34888e-09	-0.413594
chr1:268933135-268948784	225	1318893	1_268527670	1	268527670	0.0967729	2.90232e-07	0.314043
chr1:268965440-268969224	32	75442	1_268972122	1	268972122	0.123983	1.28415e-21	0.629074
chr1:268979610-268986028	437	1875868	1_268635564	1	268635564	0.0260506	1.14781e-06	-0.197952
chr1:269112777-269125209	103	1541616	1_268831237	1	268831237	0.432767	7.95093e-09	0.1067
chr1:269149296-269156189	984	1681909	1_269842900	1	269842900	0.0329478	2.37859e-08	-0.345536
chr1:269157470-269159720	14	139773	1_269169510	1	269169510	0.398861	1.35782e-06	0.278742
chr1:269165839-269167766	169	1643735	1_269281633	1	269281633	0.0833737	6.79433e-07	0.338006
chr1:269174566-269177020	110	1052105	1_269188874	1	269188874	0.103565	6.38022e-07	-0.269206
chr1:269180235-269181861	84	1374991	1_269470260	1	269470260	0.111864	9.1105e-07	0.33414
chr1:269181927-269184715	1	1	1_269182820	1	269182820	1	1.3866e-21	-0.626123
chr1:269189113-269195783	1	1	1_269194091	1	269194091	0.842297	2.82038e-15	0.485423
chr1:269196846-269221414	46	145261	1_269203447	1	269203447	0.0970011	1.21559e-10	-0.108444
chr1:269221422-269228933	1208	1665978	1_269228593	1	269228593	0.0202454	1.99453e-07	0.16113
chr1:269230786-269251414	1	1	1_269175365	1	269175365	0.99996	4.8752e-20	0.273711
chr1:269325723-269332263	1	1	1_269328079	1	269328079	0.873155	1.63856e-13	-0.2188
chr1:269332403-269338659	168	1946101	1_269065524	1	269065524	0.0985758	4.28556e-09	-0.257996
chr1:269338749-269342398	36	343219	1_269345055	1	269345055	0.372079	4.92143e-08	-0.253224
chr1:269342669-269345420	3	181	1_269344648	1	269344648	0.315891	7.40745e-17	-0.295579
chr1:269345931-269348112	42	742111	1_269345397	1	269345397	0.13245	5.4257e-09	-0.357459
chr1:269370129-269372040	19	276928	1_269370968	1	269370968	0.115997	2.73315e-13	-0.589924
chr1:269374064-269406109	169	1508351	1_268745880	1	268745880	0.0576186	1.67029e-07	-0.134583
chr1:269406268-269413101	8	917427	1_269461436	1	269461436	0.660907	7.19509e-16	-0.577083
chr1:269474773-269477092	118	934070	1_269476246	1	269476246	0.0722417	1.68733e-09	0.280079
chr1:269536183-269537961	153	1929939	1_269814362	1	269814362	0.472414	2.33116e-09	-0.403453
chr1:269568897-269577952	79	1122787	1_269567997	1	269567997	0.512609	2.78929e-10	0.2297
chr1:269580080-269581094	82	1884384	1_269119637	1	269119637	0.152597	4.94923e-07	0.383679
chr1:269624811-269628852	43	1083187	1_269352188	1	269352188	0.103146	8.44922e-07	-0.243761
chr1:269641983-269645914	101	1123602	1_269639706	1	269639706	0.304626	6.33508e-08	0.2761
chr1:269685578-269691476	141	1778301	1_269685098	1	269685098	0.065967	9.3344e-07	-0.226748
chr1:269723671-269728004	309	1039409	1_269723041	1	269723041	0.0899465	8.97302e-08	-0.337195
chr1:269740726-269742710	20	974372	1_269572121	1	269572121	0.182345	2.22722e-07	0.742045
chr1:269764513-269777072	4	93951	1_269776162	1	269776162	0.279896	1.57956e-23	0.827637
chr1:269884776-269887204	1	1	1_269886147	1	269886147	0.499994	8.27696e-36	0.918909
chr1:269889520-269890707	52	1384081	1_269867423	1	269867423	0.620875	1.33223e-08	0.430345
chr1:269903746-269906166	552	1411131	1_269877803	1	269877803	0.0741458	3.38391e-08	0.321477
chr1:269910289-269911679	335	1109563	1_269939392	1	269939392	0.0215978	1.02926e-06	0.265209
chr1:269921036-269924822	459	1340840	1_270020998	1	270020998	0.0531004	4.06348e-09	0.293237
chr1:269927973-269932013	1293	1860911	1_269936178	1	269936178	0.0426651	1.30445e-08	0.296676
chr1:269945394-269948239	562	1037815	1_270139051	1	270139051	0.0203694	1.41147e-10	-0.481559
chr1:269964809-269987254	13	25931	1_269973826	1	269973826	0.498924	3.35654e-20	0.20777
chr1:270002023-270003624	313	364034	1_269946176	1	269946176	0.201217	1.30047e-13	-0.492451
chr1:270006641-270013167	52	289640	1_270260063	1	270260063	0.161485	8.77386e-23	-0.487993
chr1:270025024-270027302	1290	1355128	1_270247553	1	270247553	0.0384427	8.72041e-10	-0.276949
chr1:270036910-270071039	11	204763	1_270241428	1	270241428	0.46941	4.49409e-13	-0.153968
chr1:270075939-270103108	392	1065493	1_270054859	1	270054859	0.0161627	1.20268e-11	0.269935
chr1:270120323-270125884	92	660940	1_270289362	1	270289362	0.126001	1.02499e-14	0.586268
chr1:270129398-270147246	13	350084	1_270189038	1	270189038	0.158564	9.55505e-12	0.224926
chr1:270148063-270154154	6	105362	1_270254757	1	270254757	0.228052	4.37191e-15	0.55614
chr1:270154293-270159126	502	1567485	1_270241979	1	270241979	0.0712003	8.93571e-08	-0.348798
chr1:270163482-270164727	144	413903	1_270149789	1	270149789	0.105106	7.53969e-08	-0.295444
chr1:270165702-270174277	35	84483	1_270168187	1	270168187	0.347652	4.14224e-11	-0.608352
chr1:270174473-270183431	244	1962766	1_269854774	1	269854774	0.0683118	3.32924e-07	0.11955
chr1:270199418-270201031	23	879467	1_269727194	1	269727194	0.179018	1.32762e-06	0.339106
chr1:270213290-270214679	5	902818	1_270222421	1	270222421	0.932733	3.12712e-08	0.508999
chr1:270215751-270221570	39	871538	1_270354826	1	270354826	0.150299	2.12961e-09	0.355687
chr1:270248494-270249740	622	589258	1_270294107	1	270294107	0.0305808	3.13008e-09	0.356764
chr1:270515476-270528628	181	1147312	1_270524755	1	270524755	0.477133	1.0023e-09	0.16059
chr1:270529137-270547532	19	676495	1_271076705	1	271076705	0.58878	3.91165e-07	0.149663
chr1:270580458-270588001	61	614644	1_270461873	1	270461873	0.31712	6.11444e-14	0.406433
chr1:270588803-270590294	238	1120103	1_270618577	1	270618577	0.0659244	4.30555e-10	-0.373291
chr1:270590590-270592643	246	180176	1_270604611	1	270604611	0.0251377	5.94644e-18	0.508822
chr1:270622561-270624799	8	4589	1_270620723	1	270620723	0.18016	5.5407e-21	-0.559332
chr1:270624831-270630203	193	1732310	1_270535542	1	270535542	0.0899257	3.53566e-07	-0.207245
chr1:270634747-270640423	60	566713	1_270670169	1	270670169	0.177156	1.02638e-09	-0.427086
chr1:270645427-270648007	72	698171	1_270643607	1	270643607	0.0967696	3.66716e-10	-0.517074
chr1:270661160-270674146	39	14052	1_270710392	1	270710392	0.277947	4.5091e-10	0.134244
chr1:270788655-270795527	151	1150186	1_270795702	1	270795702	0.0986983	6.51346e-09	-0.439524
chr1:271070240-271071390	186	149449	1_271037133	1	271037133	0.106916	2.16386e-15	0.452718
chr1:271076476-271081965	24	204530	1_271080808	1	271080808	0.563828	3.40322e-24	0.514524
chr1:271210835-271220453	8	2197	1_271216587	1	271216587	0.310552	2.7424e-20	-0.413356
chr1:271239719-271244571	1	1	1_271218092	1	271218092	0.982266	7.40518e-15	-0.343396
chr1:271275268-271278541	55	104999	1_271287716	1	271287716	0.0724497	3.03018e-10	0.261719
chr1:271353156-271366135	157	1184426	1_271376681	1	271376681	0.154914	1.31225e-09	0.270852
chr1:271413852-271416289	124	1928585	1_271300244	1	271300244	0.0398708	9.23763e-07	0.263398
chr1:271428276-271436675	503	1671188	1_272286963	1	272286963	0.0589461	2.61517e-11	0.247407
chr1:271445303-271447678	380	1997571	1_272295496	1	272295496	0.0504299	2.42824e-07	0.44483
chr1:271450457-271455365	829	1928506	1_271572641	1	271572641	0.0462359	2.24178e-09	-0.224406
chr1:271472613-271474097	140	564898	1_271514970	1	271514970	0.0374121	8.72626e-14	0.553702
chr1:271520673-271525550	1361	1806345	1_271329737	1	271329737	0.0206828	6.87967e-08	-0.456513
chr1:271525607-271530356	777	1585959	1_270830028	1	270830028	0.0634978	1.57326e-08	0.291338
chr1:271547738-271549222	152	359246	1_271497471	1	271497471	0.0735452	1.77398e-09	-0.408637
chr1:271562698-271588113	82	139237	1_271619621	1	271619621	0.029673	6.9293e-17	-0.24847
chr1:271588615-271608785	19	863618	1_271602482	1	271602482	0.139364	3.65028e-14	0.339354
chr1:271611541-271614566	115	1423174	1_271635128	1	271635128	0.0789161	5.23241e-07	0.34723
chr1:271616406-271624640	26	473193	1_271603330	1	271603330	0.170337	5.39058e-11	0.282094
chr1:271629206-271631904	99	1798076	1_271578409	1	271578409	0.1438	3.88501e-08	-0.485764
chr1:271688477-271691329	172	415256	1_271689041	1	271689041	0.0656075	1.15514e-27	-0.610014
chr1:271744941-271745850	76	1262532	1_271731882	1	271731882	0.485248	1.37419e-08	0.436711
chr1:271768833-271769750	190	795368	1_271935398	1	271935398	0.0339801	1.90825e-08	-0.385704
chr1:271894111-271897271	56	569661	1_271920698	1	271920698	0.0714929	2.70242e-14	0.535331
chr1:271978278-271979373	71	1455127	1_272248377	1	272248377	0.165174	2.2017e-07	0.567929
chr1:272008789-272014137	8	68736	1_272014330	1	272014330	0.153456	5.75349e-19	0.949301
chr1:272023537-272027256	131	1691143	1_271978295	1	271978295	0.135174	6.31854e-11	-0.378318
chr1:272027786-272029419	148	1705776	1_272932856	1	272932856	0.0324365	8.41646e-08	1.08197
chr1:272040003-272041305	157	1424790	1_272035696	1	272035696	0.0908614	4.90768e-08	-0.532797
chr1:272041875-272045320	116	1691143	1_272044674	1	272044674	0.43605	1.77297e-09	-0.40232
chr1:272058638-272060958	4	893	1_272060097	1	272060097	0.234118	7.00498e-23	0.904383
chr1:272138202-272139813	282	647747	1_272602172	1	272602172	0.0762631	3.50847e-07	-0.357596
chr1:272142586-272144319	528	991955	1_272249036	1	272249036	0.0272646	6.1358e-12	0.437749
chr1:272148243-272155527	227	583653	1_272667120	1	272667120	0.0656695	3.71684e-26	0.556341
chr1:272155574-272157778	228	1640654	1_272443033	1	272443033	0.040179	1.35501e-06	0.315527
chr1:272164676-272172124	638	748957	1_272164423	1	272164423	0.0398249	1.22528e-11	-0.201336
chr1:272188224-272189440	49	1893130	1_272816729	1	272816729	0.132558	5.41793e-07	0.357948
chr1:272195121-272198251	32	265400	1_271971245	1	271971245	0.493441	4.47768e-12	-0.502151
chr1:272200140-272205907	662	1402205	1_272251038	1	272251038	0.0496277	9.64407e-08	-0.288621
chr1:272264073-272264748	974	1794215	1_272264435	1	272264435	0.243097	2.12322e-11	-0.442926
chr1:272452556-272456764	156	1064717	1_272714236	1	272714236	0.0433362	6.94884e-07	-0.208592
chr1:272599680-272600941	13	383598	1_272600426	1	272600426	0.131292	6.08883e-10	-0.504792
chr1:272607807-272611573	506	849208	1_272609597	1	272609597	0.259943	3.25138e-15	0.546658
chr1:272791086-272800008	547	1628948	1_272409805	1	272409805	0.108504	3.50054e-08	0.15901
chr1:272951217-272952416	85	297856	1_272933118	1	272933118	0.0442822	2.7841e-10	0.656666
chr1:272953678-272976050	76	207030	1_272973263	1	272973263	0.151382	1.34399e-09	-0.133111
chr1:273228120-273233299	7	285889	1_273229557	1	273229557	0.846688	2.39287e-07	0.34488
chr1:273245282-273254752	299	1325594	1_273179177	1	273179177	0.0252536	8.76836e-07	0.163693
chr1:273271836-273282068	11	336506	1_273275827	1	273275827	0.16961	5.61655e-12	-0.337511
chr1:273315924-273317434	137	1165074	1_273323393	1	273323393	0.343813	7.12533e-09	-0.330464
chr1:273320499-273327280	23	258193	1_273320149	1	273320149	0.148637	4.88067e-08	-0.295643
chr1:273406233-273414789	1	1	1_273413550	1	273413550	0.990418	1.1277e-12	0.226014
chr1:273432765-273437566	89	1735233	1_272473953	1	272473953	0.0660846	5.0833e-07	-0.253544
chr1:273437586-273440758	4	62943	1_273407664	1	273407664	0.614584	1.04204e-14	-0.618132
chr1:273446605-273451068	141	608041	1_273449411	1	273449411	0.203602	5.38463e-11	0.284665
chr1:273515632-273518653	67	640698	1_273515393	1	273515393	0.205632	2.85999e-08	-0.319025
chr1:273523022-273539248	6	1604	1_273529429	1	273529429	0.168238	2.61798e-20	-0.224615
chr1:273549887-273550931	42	436971	1_273553588	1	273553588	0.129181	1.22429e-08	0.539665
chr1:273603533-273655674	64	665810	1_274097175	1	274097175	0.475058	3.71299e-14	-0.1202
chr1:273669516-273671746	238	1318357	1_273306669	1	273306669	0.046766	2.47169e-07	-0.369592
chr1:273914831-273917082	72	850350	1_273281046	1	273281046	0.325215	6.3455e-08	-0.364094
chr1:274090544-274091944	26	701653	1_274271071	1	274271071	0.0637993	7.45424e-07	1.04986
chr1:274105489-274109630	42	422421	1_274164199	1	274164199	0.0742068	2.01491e-11	-0.489222
chr1:274111050-274121768	17	401349	1_274066774	1	274066774	0.0792126	7.50655e-16	1.01337
chr1:274131617-274132870	89	984213	1_273293870	1	273293870	0.0301438	1.24105e-06	0.659146
chr1:274253871-274258084	2	1313	1_274261859	1	274261859	0.835997	5.02996e-30	0.902304
chr1:274276184-274278278	51	920371	1_273891710	1	273891710	0.437378	5.41543e-11	0.488302
chr1:274282629-274284484	7	8031	1_274261859	1	274261859	0.391674	1.29182e-13	0.56231
chr1:184599-190118	18	983306	1_297029	1	297029	0.271728	1.08372e-09	-0.219679
chr1:190134-195302	4	114362	1_182668	1	182668	0.398644	4.44638e-22	-0.486175
chr1:304271-306065	90	730442	1_490748	1	490748	0.337188	2.64966e-10	0.490337
chr1:306145-308789	75	924387	1_490748	1	490748	0.293081	1.12457e-13	0.667877
chr1:389419-390384	134	186831	1_434687	1	434687	0.226411	1.42155e-14	0.578821
chr1:430692-432611	188	116941	1_405708	1	405708	0.030612	8.13873e-09	-0.301854
chr1:474155-477367	130	1281121	1_1129807	1	1129807	0.134213	4.13148e-07	-0.256036
chr1:508401-514436	1	1	1_502276	1	502276	0.982866	9.58687e-20	0.322498
chr1:537281-539338	571	1498416	1_540996	1	540996	0.0384311	1.13305e-09	-0.407804
chr1:785504-787471	44	267248	1_786678	1	786678	0.319397	5.22353e-17	-0.473676
chr1:854387-859291	95	394459	1_828349	1	828349	0.225194	9.72244e-09	-0.326523
chr1:861958-867525	54	95140	1_892103	1	892103	0.058315	1.26439e-10	0.311283
chr1:898509-902179	296	1009899	1_940352	1	940352	0.0285349	2.05814e-07	-0.326739
chr1:977412-979894	16	39349	1_1076673	1	1076673	0.250337	2.0843e-07	0.302689
chr1:993565-1001861	34	506934	1_997147	1	997147	0.775749	1.43376e-11	-0.336407
chr1:1005072-1008634	143	1836664	1_1075714	1	1075714	0.310519	1.17886e-09	0.180515
chr1:1302304-1303607	3	409	1_1301279	1	1301279	0.710845	2.43341e-17	0.470763
chr1:1489074-1491102	86	877099	1_1514972	1	1514972	0.06287	1.06684e-08	0.354764
chr1:1494920-1495718	156	547907	1_1100677	1	1100677	0.0933723	8.10904e-07	0.391053
chr1:1495857-1496901	16	870696	1_2139171	1	2139171	0.506586	1.033e-07	0.392342
chr1:1505817-1513675	1	1	1_1492892	1	1492892	0.588648	1.18812e-26	0.41768
chr1:1539236-1547605	17	986825	1_1700898	1	1700898	0.191463	5.99475e-16	0.483019
chr1:1591579-1601061	5	312488	1_1601901	1	1601901	0.855298	2.52268e-16	0.586931
chr1:1607309-1608312	110	1105073	1_1649109	1	1649109	0.206322	1.25017e-07	0.378337
chr1:1621569-1625569	3	1267	1_1708284	1	1708284	0.644045	3.548e-16	0.528122
chr1:1635297-1642949	147	1202309	1_1291755	1	1291755	0.154563	5.77827e-09	-0.28094
chr1:1680880-1687213	9	1243368	1_2676736	1	2676736	0.578687	2.22876e-12	0.379541
chr1:1689250-1691508	14	1287992	1_1190939	1	1190939	0.558995	8.80886e-07	0.659187
chr1:1691633-1698677	2	37724	1_1493192	1	1493192	0.597412	4.68849e-22	0.34174
chr1:1698814-1705246	36	1920078	1_2613566	1	2613566	0.199482	1.9515e-06	-0.211921
chr1:1713437-1765385	208	1878824	1_2148910	1	2148910	0.0571197	4.91494e-07	0.0966277
chr1:1765662-1778356	21	15951	1_1770900	1	1770900	0.235899	1.92846e-18	-0.284588
chr1:1790564-1798549	3	289	1_1909786	1	1909786	0.468445	2.60375e-21	0.479379
chr1:1801133-1820727	141	1612244	1_2156090	1	2156090	0.251343	4.97884e-08	0.192284
chr1:1833711-1836315	7	39096	1_1869071	1	1869071	0.134597	3.75811e-19	-0.575993
chr1:1839667-1842638	16	15308	1_1841582	1	1841582	0.112	3.79601e-10	-0.318237
chr1:1842736-1845350	7	658	1_1829405	1	1829405	0.393243	1.74478e-12	-0.344965
chr1:1845595-1846814	324	1947774	1_2677779	1	2677779	0.0377313	5.0949e-07	-0.316769
chr1:1882692-1883814	421	1637850	1_2238368	1	2238368	0.0465687	1.93813e-07	0.546081
chr1:1892280-1893789	1405	1998640	1_1876919	1	1876919	0.0180695	1.64662e-09	0.378676
chr1:1903904-1905099	66	1693203	1_1903437	1	1903437	0.119697	1.48717e-07	-0.330033
chr1:1930078-1953113	65	1371652	1_2269543	1	2269543	0.485296	3.35033e-08	-0.0850532
chr1:1971676-1979176	20	883998	1_1992243	1	1992243	0.177617	4.46763e-39	-0.535744
chr1:1979506-1981275	1	1	1_1981494	1	1981494	0.925439	2.86285e-23	0.642708
chr1:1988620-1990146	34	79502	1_1989114	1	1989114	0.162378	1.35353e-07	0.413309
chr1:1999302-2009394	95	1070991	1_2469203	1	2469203	0.14842	5.86305e-26	-0.34429
chr1:2012879-2014258	21	610558	1_2081931	1	2081931	0.164126	1.48634e-12	-0.462821
chr1:2080264-2085711	1738	1807681	1_2520750	1	2520750	0.0169104	6.34845e-09	-0.229893
chr1:2088606-2097619	35	275139	1_2094680	1	2094680	0.704579	7.8558e-22	-0.491298
chr1:2144666-2147703	375	1988606	1_2351365	1	2351365	0.102729	5.19357e-08	0.342178
chr1:2163271-2165501	96	1038836	1_2067625	1	2067625	0.135828	3.66033e-07	0.280985
chr1:2167142-2170664	62	1076453	1_2436703	1	2436703	0.125199	2.02392e-15	0.523504
chr1:2199253-2201084	179	1247232	1_2049116	1	2049116	0.0412643	3.34109e-07	0.426771
chr1:2260924-2263643	333	829106	1_1492781	1	1492781	0.0152511	1.63573e-07	0.448591
chr1:2264668-2266176	226	1824678	1_2196140	1	2196140	0.0316111	1.15972e-06	0.357838
chr1:2281164-2282036	85	1058426	1_2517256	1	2517256	0.0863778	1.57817e-08	0.424494
chr1:2355848-2358406	1049	1904997	1_1868820	1	1868820	0.0144757	3.45892e-07	0.317527
chr1:2392329-2393919	46	358915	1_2386830	1	2386830	0.132913	1.22615e-10	0.757087
chr1:2400830-2407017	8	568015	1_2308604	1	2308604	0.511286	6.29455e-15	-0.477128
chr1:2422233-2424780	207	1386531	1_1827027	1	1827027	0.0265472	1.4524e-09	-0.673812
chr1:2455798-2457681	5	960266	1_2452427	1	2452427	0.490042	1.43886e-15	0.552303
chr1:2459957-2461710	66	444181	1_2454353	1	2454353	0.156806	9.80173e-07	0.268858
chr1:2466626-2467954	47	1722466	1_2146095	1	2146095	0.190205	3.23439e-07	0.704088
chr1:2471719-2475527	5	12341	1_2475426	1	2475426	0.791756	3.08234e-36	-0.7091
chr1:2511730-2514187	924	1469104	1_2497638	1	2497638	0.0138101	2.20367e-07	-0.348379
chr1:2528387-2537925	75	1078556	1_2530886	1	2530886	0.0726817	2.24401e-10	0.160445
chr1:2563518-2568563	1	1	1_2565225	1	2565225	0.813264	2.35059e-22	-0.46101
chr1:2573468-2581902	14	30792	1_2527365	1	2527365	0.471239	2.24125e-15	0.226862
chr1:2601783-2616191	1	1	1_2606580	1	2606580	0.93399	2.89503e-16	-0.420923
chr1:2616294-2625614	198	1729526	1_2580576	1	2580576	0.303639	9.95075e-09	0.175888
chr1:2632913-2634613	203	1310460	1_2633941	1	2633941	0.0953251	1.21673e-10	0.440553
chr1:2881338-2882843	29	792259	1_2256742	1	2256742	0.406457	7.38027e-18	0.679209
chr1:2942374-2943477	182	1591599	1_2967788	1	2967788	0.0529946	1.40673e-06	0.289296
chr1:2964282-2969888	13	17084	1_2968412	1	2968412	0.19989	1.11794e-11	-0.434436
chr1:2970577-2976475	32	15747	1_2967217	1	2967217	0.131265	5.17566e-11	-0.192512
chr1:2979629-2981748	96	1084316	1_3106285	1	3106285	0.106676	1.67065e-07	-0.483629
chr1:2986656-2988162	19	392248	1_3377981	1	3377981	0.361969	1.90118e-17	0.641374
chr1:3045453-3049389	34	43150	1_3028540	1	3028540	0.0416713	1.45457e-18	-0.583991
chr1:3051778-3057788	34	42835	1_3023610	1	3023610	0.0406341	7.7863e-30	-0.954497
chr1:3099970-3102324	2	2	1_2977252	1	2977252	0.454865	2.40194e-11	0.39352
chr1:3102661-3109226	1	1	1_3106285	1	3106285	0.999668	6.03303e-23	-0.814144
chr1:3194471-3196344	25	1603681	1_4031210	1	4031210	0.214448	2.3063e-06	0.277392
chr1:3258435-3259894	54	73668	1_3088501	1	3088501	0.303734	6.76097e-09	-0.537581
chr1:3337174-3338657	176	1713994	1_3350094	1	3350094	0.19628	1.27411e-07	0.457274
chr1:3394649-3395739	10	99748	1_3410449	1	3410449	0.753472	1.05807e-11	-0.532339
chr1:3399499-3409154	1	1	1_3349379	1	3349379	0.586078	1.52902e-26	-0.552732
chr1:3416005-3420589	1	1	1_3418659	1	3418659	0.997464	2.19462e-27	-0.853297
chr1:3451575-3453376	549	1204688	1_3413084	1	3413084	0.0533172	1.77571e-13	-0.424026
chr1:3453475-3456383	174	1047274	1_4113479	1	4113479	0.0977637	1.3291e-25	-0.621459
chr1:3456394-3459558	20	725378	1_3427857	1	3427857	0.291915	5.35607e-17	-0.468809
chr1:3459664-3462082	226	1126372	1_3304594	1	3304594	0.0386731	8.38619e-07	0.205262
chr1:3462258-3463486	188	1173763	1_3536354	1	3536354	0.114551	5.85509e-07	-0.28175
chr1:3463502-3465920	1	1	1_3470447	1	3470447	0.883418	3.37007e-32	-0.660538
chr1:3644915-3648690	160	930105	1_3648622	1	3648622	0.0224881	2.23341e-10	-0.474616
chr1:3763879-3764775	971	1276050	1_3021655	1	3021655	0.0214365	1.24025e-08	0.341094
chr1:3775614-3778579	32	1141220	1_3775186	1	3775186	0.0685763	8.22385e-09	0.749846
chr1:3910991-3915744	1	1	1_3925779	1	3925779	0.965172	9.02877e-27	-0.533373
chr1:3918489-3922005	4	33168	1_3934211	1	3934211	0.324474	6.89358e-29	-0.590908
chr1:3987626-3989455	8	387815	1_3984321	1	3984321	0.554493	1.02876e-08	-0.358762
chr1:4084463-4086330	10	22468	1_4115275	1	4115275	0.774512	5.66247e-34	0.663843
chr1:4094951-4096133	132	1080779	1_3441480	1	3441480	0.0854065	2.16111e-07	-0.337519
chr1:4142141-4147289	3	155	1_4145325	1	4145325	0.530333	1.3238e-18	-0.460699
chr1:4170732-4172709	80	776822	1_4030348	1	4030348	0.0900025	4.27331e-08	-0.308722
chr1:4243640-4251553	48	854332	1_3993613	1	3993613	0.527223	1.40016e-13	-0.258489
chr1:4302164-4303369	335	1447890	1_4192598	1	4192598	0.144113	2.0727e-07	0.437922
chr1:4307098-4310523	269	1902561	1_4727906	1	4727906	0.082864	4.30358e-08	0.255315
chr1:4319064-4322438	42	1912267	1_4582111	1	4582111	0.312892	2.97984e-10	-0.467993
chr1:4354324-4355920	20	1456638	1_3703138	1	3703138	0.379146	2.45527e-09	-0.439832
chr1:4364222-4378453	15	3396	1_4371795	1	4371795	0.0854062	7.05835e-13	0.254358
chr1:4378634-4384138	120	1628295	1_4384535	1	4384535	0.0488645	2.27519e-08	0.288323
chr1:4765588-4766833	242	1960653	1_4672996	1	4672996	0.107135	1.03384e-07	0.511275
chr1:4784199-4786462	491	1772756	1_5119409	1	5119409	0.0851672	4.96336e-08	0.622471
chr1:4897647-4900896	61	1157258	1_4928872	1	4928872	0.22044	5.41543e-08	0.302118
chr1:4900923-4904384	337	622108	1_4903953	1	4903953	0.360291	6.27213e-11	-0.234949
chr1:4914966-4921843	15	413152	1_4595200	1	4595200	0.41263	3.88294e-17	-0.430525
chr1:4930511-4935720	499	1445156	1_4929113	1	4929113	0.0117663	1.44968e-06	-0.189958
chr1:4945942-4952480	68	205887	1_4970753	1	4970753	0.0894123	1.32778e-14	-0.314549
chr1:4978602-4982077	214	628779	1_5022645	1	5022645	0.0289369	3.91339e-11	0.35264
chr1:4982194-4984375	156	288690	1_5003178	1	5003178	0.0317006	1.65413e-25	0.692362
chr1:5014836-5019647	289	819180	1_5072137	1	5072137	0.0330055	2.4946e-09	-0.190038
chr1:5025220-5027332	5	725135	1_5746372	1	5746372	0.834479	2.67504e-14	0.427321
chr1:5469534-5472025	33	572063	1_5528971	1	5528971	0.31737	2.58076e-07	0.343988
chr1:5999068-6000622	91	221853	1_6165287	1	6165287	0.0327862	1.86455e-11	0.837048
chr1:6161480-6162567	15	51257	1_6179667	1	6179667	0.287395	3.36207e-12	0.581951
chr1:6249104-6251509	1	1	1_6371406	1	6371406	0.96336	3.20637e-35	1.00722
chr1:6349058-6350511	19	297639	1_6337243	1	6337243	0.278097	8.88679e-12	0.449566
chr1:6406185-6411821	1	1	1_6350305	1	6350305	0.950423	1.09786e-18	-0.537181
chr1:6785351-6786620	55	202410	1_6919235	1	6919235	0.116937	2.18005e-10	0.435722
chr1:6866770-6867827	30	165986	1_6862913	1	6862913	0.165211	1.38328e-13	-0.551775
chr1:6870952-6871857	105	271761	1_6839704	1	6839704	0.0474251	3.08685e-21	0.578537
chr1:6872175-6873534	339	1389093	1_6726059	1	6726059	0.0668923	1.16193e-07	0.346961
chr1:6922817-6925307	19	81680	1_6923706	1	6923706	0.122616	2.4848e-15	0.502265
chr1:6971385-6973117	17	230458	1_6975442	1	6975442	0.865928	1.11795e-11	0.423297
chr1:7196202-7199913	1	1	1_7198334	1	7198334	0.477304	9.76468e-33	1.26427
chr1:7201304-7204613	2	2025	1_7196310	1	7196310	0.46187	2.30927e-27	1.05663
chr1:7205364-7207000	2	65	1_7198334	1	7198334	0.371512	1.91723e-18	1.01605
chr1:7231386-7236898	6	21980	1_7224903	1	7224903	0.256045	2.88205e-18	0.459165
chr1:7242889-7244134	231	829469	1_6467978	1	6467978	0.103203	4.56532e-10	0.455761
chr1:7328931-7332785	3	630	1_7332810	1	7332810	0.821684	2.22933e-26	0.593339
chr1:7338686-7343168	30	402723	1_7332695	1	7332695	0.214943	9.75909e-12	0.364647
chr1:7359667-7369114	79	1106064	1_7071277	1	7071277	0.292575	2.96596e-10	-0.151508
chr1:7390185-7395135	19	250309	1_7386926	1	7386926	0.211246	7.61074e-20	-0.420389
chr1:7409096-7426212	158	881265	1_7463476	1	7463476	0.10787	1.77535e-09	-0.373264
chr1:7430808-7436052	401	1588686	1_7435322	1	7435322	0.0387047	5.33035e-08	0.414723
chr1:7437228-7443491	473	1541099	1_7506896	1	7506896	0.062302	7.6299e-09	0.487079
chr1:7456434-7476036	158	1054230	1_7398245	1	7398245	0.303671	2.07405e-13	-0.362775
chr1:7546238-7547881	119	1086609	1_7141660	1	7141660	0.0647551	2.74489e-07	0.467325
chr1:7600504-7603668	9	19113	1_7602378	1	7602378	0.137759	2.55994e-24	0.882617
chr1:7647610-7661425	69	1153147	1_7568757	1	7568757	0.0812215	5.44915e-08	-0.306488
chr1:7721034-7722448	1016	1821071	1_7714556	1	7714556	0.105959	4.11566e-09	-0.508641
chr1:7888782-7889758	42	140522	1_7774452	1	7774452	0.151074	5.39803e-20	0.789271
chr1:7914329-7916533	1	1	1_7916563	1	7916563	0.991268	1.31196e-17	-0.681879
chr1:8069967-8070956	79	1504663	1_7245433	1	7245433	0.0842338	9.39037e-09	0.349711
chr1:8076211-8077267	283	1843223	1_8076237	1	8076237	0.0746836	2.9339e-07	0.545034
chr1:8090587-8101494	41	1200703	1_8312754	1	8312754	0.189462	1.57002e-15	-0.434573
chr1:8127657-8129475	144	1972282	1_8921576	1	8921576	0.0894413	5.25795e-07	-0.373992
chr1:8188626-8192202	3	580034	1_8332994	1	8332994	0.456904	3.74388e-18	0.497875
chr1:8202943-8206630	239	1330263	1_7995722	1	7995722	0.0484515	4.38527e-07	-0.42387
chr1:8241446-8245080	250	173807	1_8305214	1	8305214	0.0863912	2.87275e-22	0.639008
chr1:8265331-8268978	546	669505	1_8266195	1	8266195	0.0154199	6.49723e-12	-0.381292
chr1:8416471-8418796	89	1854891	1_7995614	1	7995614	0.0634408	6.59943e-07	0.577422
chr1:8436474-8441302	84	1724914	1_8110496	1	8110496	0.0991351	3.20417e-07	0.327827
chr1:8453188-8463056	195	1503368	1_8429821	1	8429821	0.121053	2.61187e-12	0.201163
chr1:8518419-8520744	12	1518530	1_8973983	1	8973983	0.312504	6.50042e-07	0.327061
chr1:8522550-8526977	13	397237	1_8518343	1	8518343	0.523997	1.45279e-16	-0.476197
chr1:8530246-8532364	15	337260	1_8528899	1	8528899	0.150618	7.33636e-20	-1.06996
chr1:8537980-8548296	5	524665	1_9044519	1	9044519	0.326797	2.00024e-27	0.509554
chr1:8548853-8585765	1	1	1_8576213	1	8576213	0.996532	1.32101e-31	0.51436
chr1:8585919-8589856	46	903202	1_9015236	1	9015236	0.324822	7.5346e-12	0.353211
chr1:8591926-8610223	1	1	1_8573134	1	8573134	0.997982	2.99845e-22	0.256175
chr1:8760983-8762972	12	2228	1_8759020	1	8759020	0.132916	3.52463e-14	0.449269
chr1:9034899-9038337	2	7818	1_9035540	1	9035540	0.706254	6.09741e-28	0.66893
chr1:9041382-9042753	95	487199	1_8953532	1	8953532	0.0552817	5.33843e-16	0.504525
chr1:9046458-9050946	9	9617	1_9051860	1	9051860	0.243314	6.33817e-24	-0.536547
chr1:9052724-9053922	40	24585	1_9054146	1	9054146	0.247724	1.33692e-14	0.608563
chr1:9090712-9096799	1	1	1_9094098	1	9094098	0.926805	6.91246e-17	0.44275
chr1:9099869-9109072	11	1030954	1_10035886	1	10035886	0.269693	4.32967e-07	-0.359865
chr1:9122855-9124384	19	668791	1_9560015	1	9560015	0.317271	9.37231e-14	0.591219
chr1:9127579-9137146	194	462931	1_9413798	1	9413798	0.100621	4.15965e-26	-0.582317
chr1:9140177-9141501	10	943	1_9138764	1	9138764	0.16162	1.16463e-12	0.472715
chr1:9141552-9145015	9	11273	1_9145669	1	9145669	0.264147	8.50046e-15	0.521865
chr1:9146124-9154643	44	1105354	1_8150325	1	8150325	0.199419	1.14435e-08	0.336895
chr1:9160007-9161843	108	1209922	1_9173789	1	9173789	0.109779	1.35266e-06	0.344638
chr1:9167350-9172992	256	884551	1_9310941	1	9310941	0.231311	1.96087e-16	-0.408497
chr1:9174151-9180200	230	393834	1_9103642	1	9103642	0.0914056	5.05004e-20	-0.423939
chr1:9189733-9192561	73	804805	1_9179808	1	9179808	0.195323	4.76683e-12	0.463416
chr1:9203663-9211074	239	1123233	1_9391710	1	9391710	0.0733784	1.07234e-14	0.445771
chr1:9216433-9226831	20	339643	1_9456825	1	9456825	0.247297	4.55421e-28	-0.545974
chr1:9234590-9241437	333	513199	1_9375668	1	9375668	0.137086	1.1907e-13	-0.20686
chr1:9256487-9262889	95	860520	1_9366809	1	9366809	0.185694	7.00787e-14	-0.408917
chr1:9270384-9271666	740	1700992	1_8487541	1	8487541	0.022344	2.52145e-07	-0.316828
chr1:9273641-9278473	5	7656	1_9341648	1	9341648	0.245094	1.40661e-31	-0.713802
chr1:9279425-9299431	84	868842	1_9298004	1	9298004	0.124875	4.65473e-16	-0.342308
chr1:9306652-9313537	20	329733	1_9303502	1	9303502	0.140134	3.59704e-14	-0.262068
chr1:9390911-9391876	648	1572316	1_9101962	1	9101962	0.0327341	3.40295e-10	-0.380902
chr1:9409651-9412263	131	1535087	1_9444832	1	9444832	0.0524954	1.96333e-06	0.330519
chr1:9494231-9498389	698	1860256	1_9371949	1	9371949	0.0867277	3.6043e-09	-0.314328
chr1:9498845-9507702	42	984540	1_9283280	1	9283280	0.101725	4.07533e-07	-0.388856
chr1:9507758-9512020	418	1954136	1_9407165	1	9407165	0.0979663	8.0373e-08	-0.489313
chr1:9528699-9533150	274	1907763	1_9225594	1	9225594	0.155111	1.50507e-09	0.498462
chr1:9534568-9539993	259	1356707	1_10417764	1	10417764	0.103806	1.76995e-10	-0.526579
chr1:9547949-9551707	13	907885	1_9473389	1	9473389	0.291742	1.37631e-07	0.481256
chr1:9573214-9598265	201	1956933	1_9470321	1	9470321	0.418546	1.35695e-10	-0.220938
chr1:9761335-9762349	453	1858006	1_10078585	1	10078585	0.0457034	2.14233e-07	-0.314111
chr1:9765699-9767172	13	322351	1_10075826	1	10075826	0.3832	8.50942e-09	0.826489
chr1:9856349-9858476	81	417868	1_9850767	1	9850767	0.223908	2.66249e-15	-0.513866
chr1:9867448-9871896	738	1784518	1_9889460	1	9889460	0.178379	2.64957e-10	-0.693769
chr1:9880296-9884585	375	1449324	1_10315934	1	10315934	0.105681	4.47815e-17	-0.309848
chr1:9895090-9896800	480	1983347	1_10294242	1	10294242	0.0886978	1.79371e-09	-0.389549
chr1:9897753-9899819	625	1944222	1_9956164	1	9956164	0.135268	1.15189e-11	0.460859
chr1:9899828-9900831	245	1658975	1_9860757	1	9860757	0.0405491	1.85223e-06	0.336189
chr1:9906135-9914361	17	177606	1_9958911	1	9958911	0.206699	1.3947e-13	-0.456763
chr1:9919739-9921479	38	791226	1_9937229	1	9937229	0.594727	4.24905e-15	0.578405
chr1:9944250-9950916	269	1731120	1_9378559	1	9378559	0.0599351	1.31348e-08	-0.228724
chr1:10017447-10023018	70	1877243	1_10000025	1	10000025	0.181561	1.96015e-07	0.248561
chr1:10025093-10027270	43	1313454	1_10174550	1	10174550	0.111904	1.40435e-06	-0.308123
chr1:10101208-10103101	543	1357982	1_10467391	1	10467391	0.0198156	8.67304e-07	-0.344944
chr1:10140905-10144764	63	251830	1_10136552	1	10136552	0.419912	2.90165e-11	-0.358669
chr1:10195899-10208396	43	1224691	1_10078999	1	10078999	0.0900583	2.54376e-10	0.269375
chr1:10352989-10355193	1	1	1_10295195	1	10295195	0.944517	1.51042e-06	0.440501
chr1:10951053-10953752	2	64	1_10887179	1	10887179	0.366183	1.12439e-18	-0.526208
chr1:10972134-10975523	3	661912	1_11549027	1	11549027	0.817539	4.77216e-19	-0.532334
chr1:11038303-11039245	5	8305	1_11050079	1	11050079	0.442635	3.82184e-19	0.616461
chr1:11228891-11230304	506	1608865	1_10417764	1	10417764	0.0215993	1.557e-07	0.491736
chr1:11399730-11402099	1	1	1_11306019	1	11306019	0.872274	1.62341e-20	0.726464
chr1:11743447-11744502	23	962192	1_11744046	1	11744046	0.555389	6.97058e-12	-0.479626
chr1:11780387-11782943	300	1614007	1_11704713	1	11704713	0.0308314	8.12656e-11	-0.500358
chr1:11824877-11825908	53	862285	1_11846515	1	11846515	0.0749211	1.0291e-06	0.701266
chr1:11862275-11864042	38	13143	1_11865427	1	11865427	0.0595072	1.61683e-12	0.854817
chr1:12012108-12013587	227	1572974	1_12012405	1	12012405	0.0473237	7.00793e-09	-0.395205
chr1:12048028-12051558	56	84534	1_12046737	1	12046737	0.0446587	6.02503e-07	-0.319203
chr1:12085883-12088269	17	69659	1_12085740	1	12085740	0.430818	8.23134e-12	0.31038
chr1:12092167-12105009	65	318588	1_12101504	1	12101504	0.256213	4.11896e-09	0.141788
chr1:12110911-12115435	612	1820177	1_11307529	1	11307529	0.0125803	1.04995e-09	0.545089
chr1:12115553-12124020	574	1636727	1_11696444	1	11696444	0.014309	9.3299e-08	0.304854
chr1:12159581-12160596	729	1769787	1_12484655	1	12484655	0.0116918	6.69097e-07	0.558773
chr1:12160851-12161774	151	1728506	1_11986767	1	11986767	0.222546	1.569e-10	0.432527
chr1:12173130-12177440	285	1634916	1_12334298	1	12334298	0.0371545	1.73162e-18	1.13573
chr1:12177492-12178643	632	1789523	1_11990465	1	11990465	0.137188	2.99501e-10	0.719829
chr1:12187489-12189272	574	1752769	1_12963989	1	12963989	0.0176151	2.43058e-12	0.979891
chr1:12190491-12192916	558	1752769	1_11501366	1	11501366	0.0168521	2.2e-14	0.863912
chr1:12194097-12198071	332	1752279	1_12394777	1	12394777	0.0118064	4.05391e-19	0.860475
chr1:12209495-12211276	277	1358694	1_13043068	1	13043068	0.141932	2.74263e-16	1.10051
chr1:12238556-12240086	437	1380605	1_11997962	1	11997962	0.0977638	9.50699e-10	-0.430106
chr1:12256650-12258129	193	1565386	1_12410150	1	12410150	0.129282	3.9539e-07	-0.374978
chr1:12259873-12264989	18	574686	1_12224776	1	12224776	0.678743	5.03274e-18	-0.48725
chr1:12265369-12266556	9	645432	1_12197473	1	12197473	0.898498	1.98149e-11	0.534683
chr1:12277050-12280955	2	407	1_12280298	1	12280298	0.79657	4.7055e-23	-0.51557
chr1:12283110-12284339	126	1129899	1_12369832	1	12369832	0.170468	4.42795e-07	0.399787
chr1:12296143-12327792	505	1936177	1_12293042	1	12293042	0.158751	3.30361e-11	-0.238697
chr1:12434260-12435725	4	2428	1_12435618	1	12435618	0.251794	1.12288e-11	-0.484261
chr1:12569160-12572934	26	332135	1_12488083	1	12488083	0.431117	6.50497e-14	-0.407688
chr1:13764567-13766483	728	1091236	1_13226278	1	13226278	0.0218328	7.29163e-09	0.400989
chr1:13767297-13769713	52	1133134	1_13915645	1	13915645	0.170701	1.1783e-12	-0.351269
chr1:13917667-13921706	26	89602	1_13890958	1	13890958	0.105791	3.03215e-24	-0.739324
chr1:13932212-13934675	4	637	1_13970417	1	13970417	0.474358	2.7646e-24	-0.681175
chr1:13935666-13936534	141	1100031	1_13847130	1	13847130	0.0745921	2.00556e-07	0.555339
chr1:13954464-13957275	36	96913	1_13834373	1	13834373	0.12591	1.5554e-21	0.820146
chr1:13977034-13977945	65	29422	1_13981930	1	13981930	0.061288	2.28001e-12	-0.490551
chr1:13996620-13998372	187	575057	1_13938581	1	13938581	0.0966396	4.95323e-09	0.438874
chr1:14008457-14013855	1	1	1_14003404	1	14003404	0.953983	5.81876e-29	0.649035
chr1:14025890-14033747	93	937261	1_13478925	1	13478925	0.165534	1.09197e-13	-0.260392
chr1:14033994-14037030	907	1074524	1_14011330	1	14011330	0.0306614	3.2759e-08	0.387226
chr1:14056884-14058719	147	381282	1_14171874	1	14171874	0.0269739	1.13629e-24	0.71817
chr1:14058964-14060120	834	1795196	1_14003251	1	14003251	0.117001	9.09436e-08	-0.495645
chr1:14120590-14122169	64	237558	1_13880571	1	13880571	0.0390513	4.86787e-27	0.76946
chr1:14122797-14123924	163	615098	1_13625027	1	13625027	0.0490219	9.58197e-08	0.516502
chr1:14129811-14137809	48	153935	1_14145222	1	14145222	0.0996768	6.02068e-19	0.561331
chr1:14139539-14140601	118	1085714	1_13685825	1	13685825	0.0313664	1.07814e-06	0.357003
chr1:14140644-14147004	31	19519	1_14145222	1	14145222	0.295277	6.95972e-40	0.735628
chr1:14157793-14168037	11	50401	1_14108403	1	14108403	0.463973	4.23445e-36	-0.667031
chr1:14169456-14174331	260	471631	1_14230653	1	14230653	0.0780904	2.70605e-25	0.637064
chr1:14203413-14206534	654	876271	1_14139123	1	14139123	0.0128208	1.30519e-06	0.261636
chr1:14206844-14208263	605	1023624	1_14207058	1	14207058	0.00857712	5.72123e-07	0.298258
chr1:14211623-14215501	132	777935	1_14205814	1	14205814	0.214546	2.73498e-20	0.605274
chr1:14247243-14251638	68	1662355	1_14521797	1	14521797	0.05318	9.11003e-07	0.343492
chr1:14254793-14258965	133	906509	1_14516757	1	14516757	0.0449996	2.38444e-09	0.3472
chr1:14488640-14492509	68	979869	1_14516254	1	14516254	0.0749162	7.63403e-11	0.416712
chr1:14516745-14522855	23	12094	1_14524190	1	14524190	0.0499717	9.14069e-18	0.534083
chr1:14524205-14527113	296	1979943	1_14516254	1	14516254	0.0458498	1.33888e-08	0.345073
chr1:14743056-14746281	1	1	1_14750269	1	14750269	0.926674	3.8111e-19	0.473401
chr1:14746329-14748220	86	1218546	1_14748561	1	14748561	0.0983762	4.71237e-07	0.297217
chr1:14749464-14750724	29	785903	1_14731848	1	14731848	0.406287	9.35033e-12	0.486812
chr1:14750763-14751973	7	458014	1_14759904	1	14759904	0.418832	1.59156e-16	0.566152
chr1:14780658-14782230	73	31014	1_14809969	1	14809969	0.0351616	6.60217e-12	0.652281
chr1:14793463-14801626	5	175580	1_14795842	1	14795842	0.197338	1.46548e-17	-0.365346
chr1:14805336-14808670	20	337390	1_14897189	1	14897189	0.449682	2.2075e-11	0.357355
chr1:14858792-14860271	30	266490	1_14880714	1	14880714	0.238124	6.21734e-09	0.38572
chr1:15114682-15115968	35	187550	1_15154989	1	15154989	0.286335	1.17772e-10	-0.435087
chr1:15175919-15179291	62	410521	1_15406970	1	15406970	0.150472	1.20327e-16	0.47608
chr1:15180548-15192778	103	480305	1_15186355	1	15186355	0.513094	1.97318e-13	0.267449
chr1:15323589-15324483	4	1825	1_15312618	1	15312618	0.370769	2.5974e-25	0.952201
chr1:15356300-15358921	303	1895053	1_15362185	1	15362185	0.0594292	7.33032e-08	-0.427261
chr1:15554790-15559152	293	1888253	1_16060071	1	16060071	0.206913	4.70855e-09	-0.485721
chr1:15566259-15569414	148	1493081	1_15609453	1	15609453	0.0776106	8.87788e-07	-0.279532
chr1:15576882-15577994	56	1160980	1_15577599	1	15577599	0.241762	4.48433e-09	0.429321
chr1:15605054-15607934	149	345646	1_15585422	1	15585422	0.418159	4.57052e-16	-0.476135
chr1:15608592-15610867	48	447973	1_15434181	1	15434181	0.117624	2.24714e-11	-0.382714
chr1:15631321-15635248	683	1379378	1_15650359	1	15650359	0.0368976	2.0674e-08	0.219526
chr1:15638143-15641718	396	1502734	1_15315908	1	15315908	0.0289103	1.65873e-07	-0.378074
chr1:15647948-15653728	14	288606	1_15473928	1	15473928	0.193744	1.21162e-13	0.346205
chr1:15668375-15671129	68	816004	1_15766091	1	15766091	0.633917	1.29795e-09	0.325636
chr1:15717738-15720112	159	1236902	1_15993069	1	15993069	0.0846954	8.40934e-08	-0.341196
chr1:15723983-15726007	85	813026	1_15795457	1	15795457	0.288182	1.24843e-12	0.606159
chr1:15760442-15790371	670	1655691	1_15794591	1	15794591	0.270537	3.45075e-10	-0.221771
chr1:15902526-15904471	65	853491	1_15726822	1	15726822	0.206989	3.8706e-09	-0.451339
chr1:16099989-16100637	193	942596	1_16438658	1	16438658	0.0374552	8.03178e-12	0.66161
chr1:16116891-16120051	56	1144982	1_16129889	1	16129889	0.172107	7.41267e-08	-0.293903
chr1:16138064-16141573	293	1328569	1_16107308	1	16107308	0.168771	2.48948e-08	-0.522326
chr1:16153997-16163685	9	32720	1_16154752	1	16154752	0.658811	1.61621e-17	-0.355543
chr1:16173793-16174972	31	1283950	1_15911064	1	15911064	0.27282	4.63949e-09	-0.401807
chr1:16193848-16200899	39	7721	1_16789809	1	16789809	0.0472744	1.76281e-07	0.669719
chr1:16201292-16203297	736	1987523	1_16077947	1	16077947	0.0585101	4.95521e-08	-0.525518
chr1:16257758-16263374	129	1135953	1_16305551	1	16305551	0.217021	1.61394e-08	0.39848
chr1:16379174-16383271	27	1246365	1_17341395	1	17341395	0.103153	1.72587e-06	-0.38219
chr1:16493989-16495623	59	1655119	1_16728949	1	16728949	0.329641	8.20516e-08	-0.332174
chr1:16499791-16508919	9	15357	1_16518799	1	16518799	0.357875	4.63662e-25	0.780603
chr1:16512980-16517842	28	133637	1_16529614	1	16529614	0.109223	2.55628e-27	-0.494302
chr1:16519451-16520867	140	1328921	1_16738098	1	16738098	0.108862	4.16993e-07	0.391271
chr1:16537118-16541415	310	1089614	1_16513090	1	16513090	0.335776	1.83308e-11	0.226325
chr1:16666089-16671952	92	564460	1_16780831	1	16780831	0.178069	9.51298e-14	0.330627
chr1:16677791-16683049	77	1614876	1_16422663	1	16422663	0.0721202	2.08463e-06	-0.165194
chr1:16745575-16747265	362	1524544	1_16519534	1	16519534	0.0606035	4.086e-07	0.486716
chr1:16762691-16763928	83	348818	1_16774876	1	16774876	0.10434	3.81127e-13	0.402463
chr1:16764376-16765332	175	1833636	1_16312773	1	16312773	0.179544	1.95844e-08	0.527711
chr1:16768592-16769979	170	1872298	1_16669939	1	16669939	0.106132	3.54361e-10	0.383403
chr1:16776816-16778127	207	1696600	1_16732341	1	16732341	0.0541982	2.13081e-10	0.414747
chr1:16783087-16784956	325	1390706	1_16760957	1	16760957	0.117339	4.63213e-09	0.35604
chr1:16812545-16814206	758	1929624	1_17110895	1	17110895	0.050508	1.45846e-10	0.347073
chr1:16835976-16841734	14	207004	1_16742112	1	16742112	0.381788	9.38279e-15	0.448037
chr1:16852114-16856304	102	1649126	1_17496655	1	17496655	0.507735	9.53676e-09	0.319981
chr1:17025218-17027548	60	1274653	1_17424881	1	17424881	0.295653	1.78176e-12	-0.455461
chr1:17027919-17028779	498	1980148	1_18019804	1	18019804	0.0182121	3.47436e-07	0.366648
chr1:17371454-17375716	10	209197	1_17335499	1	17335499	0.604454	2.66901e-19	0.6369
chr1:17420622-17421815	98	1591291	1_17411461	1	17411461	0.111197	1.36027e-08	0.290289
chr1:17422522-17437025	1	1	1_17411081	1	17411081	0.587965	2.17589e-21	-0.406787
chr1:17437653-17442187	112	1537360	1_17484393	1	17484393	0.562343	3.88698e-10	0.357788
chr1:17447532-17448856	74	1442986	1_17452847	1	17452847	0.115626	3.60292e-07	0.361229
chr1:17448975-17463752	3	825	1_17425537	1	17425537	0.495834	1.82026e-09	0.212059
chr1:17463891-17470283	13	4840	1_17469836	1	17469836	0.15933	8.08563e-16	0.533748
chr1:17491060-17505789	91	338486	1_17490471	1	17490471	0.100698	5.88451e-14	-0.315207
chr1:17597178-17601535	189	640494	1_17985154	1	17985154	0.0777863	1.08413e-10	0.51361
chr1:17677904-17681065	5	29184	1_17690424	1	17690424	0.208199	1.91447e-17	-0.459756
chr1:17688681-17693395	1	1	1_17690424	1	17690424	0.99136	3.94628e-32	-0.743366
chr1:17786835-17789680	177	1540579	1_17809440	1	17809440	0.0698974	9.632e-07	0.266399
chr1:17923772-17927529	4	10232	1_17894813	1	17894813	0.510378	2.34711e-27	0.859196
chr1:17945303-17947021	14	7978	1_18223489	1	18223489	0.0688682	8.59705e-16	0.751347
chr1:18210129-18212553	390	1609099	1_18942341	1	18942341	0.0865665	2.84568e-07	-0.485678
chr1:18216805-18218348	726	1823346	1_17484810	1	17484810	0.0213148	1.43958e-07	0.311124
chr1:18288113-18292438	21	202285	1_18020224	1	18020224	0.123969	3.09948e-06	-0.240894
chr1:18821482-18823430	22	6856	1_18834599	1	18834599	0.0755178	2.15185e-15	0.407257
chr1:18825299-18829628	15	5564	1_18834506	1	18834506	0.201315	5.98873e-39	0.622033
chr1:18834057-18835265	27	5564	1_18831572	1	18831572	0.0823962	6.49907e-09	-0.333066
chr1:18842030-18847567	92	24637	1_18835402	1	18835402	0.0514163	2.64531e-14	-0.274115
chr1:18882393-18888953	4	288	1_18884686	1	18884686	0.549761	6.09269e-32	0.753146
chr1:19037766-19041918	613	1671153	1_18952145	1	18952145	0.0313305	5.47031e-12	0.280509
chr1:19091016-19099782	6	14696	1_19095604	1	19095604	0.817228	1.10522e-10	0.208205
chr1:19106044-19107838	7	5774	1_19103289	1	19103289	0.206946	5.8817e-30	-0.783954
chr1:19611984-19615138	15	15715	1_19006531	1	19006531	0.255183	1.31459e-06	-0.240888
chr1:19674330-19676198	43	43407	1_19675946	1	19675946	0.0941185	7.2954e-08	-0.336667
chr1:19805288-19808584	197	1400472	1_20544328	1	20544328	0.073321	3.54141e-08	0.193857
chr1:20404871-20408425	117	448353	1_20266904	1	20266904	0.038206	1.77301e-09	0.45608
chr1:20550763-20552600	27	576157	1_20551359	1	20551359	0.147109	2.30404e-19	0.557552
chr1:20582070-20585862	1	1	1_20655948	1	20655948	0.498726	3.45378e-19	-0.541274
chr1:20589663-20590891	10	148204	1_20629040	1	20629040	0.592415	1.35169e-08	-0.421309
chr1:20605615-20607180	53	1567625	1_20654281	1	20654281	0.871345	8.17363e-13	-0.372234
chr1:20619591-20620407	159	1272142	1_20538157	1	20538157	0.077506	5.0547e-07	0.42052
chr1:20723870-20726879	7	9718	1_20717630	1	20717630	0.407031	1.84133e-29	0.669023
chr1:20852792-20854120	79	1963655	1_19906540	1	19906540	0.141934	1.11471e-06	-0.333283
chr1:20942039-20943663	54	1591145	1_21648439	1	21648439	0.153278	1.14365e-06	0.61788
chr1:20978631-20991060	292	1378272	1_21847935	1	21847935	0.254874	1.11951e-10	0.278662
chr1:21111153-21115747	932	1913699	1_21455467	1	21455467	0.017677	7.30114e-07	-0.218989
chr1:21152349-21160919	174	899713	1_21166322	1	21166322	0.052484	5.95669e-13	-0.304106
chr1:21165448-21170866	1	1	1_21166322	1	21166322	0.749466	9.25722e-18	-0.336954
chr1:21264933-21267749	225	1787806	1_20575381	1	20575381	0.0718414	9.93738e-09	0.400844
chr1:21437686-21438897	130	348108	1_21288355	1	21288355	0.0593375	4.70834e-23	0.650132
chr1:21462109-21463093	463	1181896	1_21295867	1	21295867	0.0165854	2.60361e-09	0.429715
chr1:21505634-21509998	87	1987067	1_21543494	1	21543494	0.121242	1.0873e-10	-0.465947
chr1:21510178-21532488	15	58465	1_21543460	1	21543460	0.226685	5.95641e-22	-0.387544
chr1:21543265-21544751	419	1945347	1_21998288	1	21998288	0.0322871	4.34168e-07	-0.543337
chr1:21595084-21596352	1	1	1_21595286	1	21595286	0.917708	2.7505e-19	0.646226
chr1:21644548-21647445	21	46476	1_21687711	1	21687711	0.0908253	1.36169e-26	0.639034
chr1:21705556-21706540	10	897279	1_22061313	1	22061313	0.541564	2.10839e-06	0.347197
chr1:21739947-21744061	16	19170	1_21761131	1	21761131	0.0646641	3.41043e-29	-0.524453
chr1:21798193-21802904	112	778606	1_21784726	1	21784726	0.170349	1.24838e-13	-0.334046
chr1:21868510-21869718	29	586176	1_21899737	1	21899737	0.177952	6.71353e-16	0.750578
chr1:22141423-22142714	145	1147046	1_22351512	1	22351512	0.107472	4.08329e-08	-0.309755
chr1:22143248-22146447	278	1402098	1_22163535	1	22163535	0.0298727	2.00902e-11	-0.368877
chr1:22152832-22159919	35	36154	1_22163535	1	22163535	0.0644374	3.24149e-22	-0.511166
chr1:22160452-22169900	1	1	1_22163824	1	22163824	0.999868	5.20221e-16	-0.308058
chr1:22221750-22224131	6	18052	1_22225207	1	22225207	0.60591	1.77234e-11	0.460115
chr1:22336652-22343930	92	901131	1_22273607	1	22273607	0.0765761	8.47483e-08	-0.387506
chr1:22650818-22651825	263	1844244	1_22059954	1	22059954	0.175327	2.07596e-07	-0.338751
chr1:22784837-22810195	167	1315632	1_22738810	1	22738810	0.122014	3.21705e-07	0.113374
chr1:22810286-22817843	4	9584	1_22813086	1	22813086	0.476021	1.49395e-15	-0.196694
chr1:22817909-22822507	77	1658757	1_22937013	1	22937013	0.0756038	4.96384e-07	0.27823
chr1:22826837-22834855	104	1280748	1_22827412	1	22827412	0.0635972	1.09547e-06	-0.131037
chr1:22841973-22843676	20	111530	1_22842908	1	22842908	0.19159	6.55605e-11	0.507619
chr1:22906425-22908585	59	192523	1_22903233	1	22903233	0.0434176	4.42324e-11	-0.451232
chr1:23074959-23076730	155	1821045	1_23064122	1	23064122	0.399121	2.60268e-09	-0.323076
chr1:23394851-23396441	98	1323671	1_23179410	1	23179410	0.109569	1.23155e-06	-0.460868
chr1:23765540-23766683	40	208557	1_23848837	1	23848837	0.0666939	3.63658e-06	-0.291674
chr1:23770044-23773615	559	1653396	1_24764722	1	24764722	0.0114841	5.0601e-06	0.199526
chr1:24245338-24247000	18	641119	1_24199725	1	24199725	0.298428	8.31447e-08	0.348417
chr1:24525954-24534534	34	73916	1_24541435	1	24541435	0.069382	1.39968e-16	-0.388777
chr1:24593238-24597232	81	905668	1_24560796	1	24560796	0.0529199	2.09108e-08	-0.258177
chr1:24812728-24819044	1	1	1_24818389	1	24818389	0.78176	8.45911e-17	0.314321
chr1:24819664-24822188	2	1321	1_24817069	1	24817069	0.903392	5.04422e-11	0.34812
chr1:24836769-24838162	221	1874506	1_24029340	1	24029340	0.0278664	8.69423e-07	0.337978
chr1:24841938-24844109	563	1868421	1_24102800	1	24102800	0.0186165	2.08071e-06	-0.506505
chr1:24978365-24980825	477	1691242	1_24431217	1	24431217	0.0173151	8.47238e-10	-0.384392
chr1:25006232-25008294	187	1715486	1_24244290	1	24244290	0.0339588	2.03821e-09	0.400358
chr1:25009002-25010901	276	1785778	1_24993984	1	24993984	0.0660446	1.0219e-06	-0.447044
chr1:25027817-25029225	30	999088	1_25006765	1	25006765	0.0860533	5.93525e-11	-0.571899
chr1:25095554-25097336	38	41149	1_25101501	1	25101501	0.0245705	1.57385e-13	1.24711
chr1:25139226-25141290	849	1935780	1_24971626	1	24971626	0.208405	2.64591e-13	-0.354085
chr1:25445801-25447925	58	876569	1_25867649	1	25867649	0.101202	2.78533e-06	0.228533
chr1:25457232-25459408	16	73497	1_25458669	1	25458669	0.45658	5.27593e-09	-0.442398
chr1:25480025-25483380	217	379563	1_26278460	1	26278460	0.0506018	1.06098e-06	0.3657
chr1:25669739-25675602	182	1412772	1_25655214	1	25655214	0.0582201	1.03096e-08	0.311237
chr1:25733543-25752378	20	904040	1_25730884	1	25730884	0.278672	7.65096e-16	0.301995
chr1:25807677-25813607	218	1606757	1_25735281	1	25735281	0.473064	3.02574e-09	0.382914
chr1:25820411-25843639	202	744391	1_26135575	1	26135575	0.0515704	1.40539e-09	0.414892
chr1:25844015-25881750	906	1165099	1_25809333	1	25809333	0.0203652	5.2066e-11	0.114775
chr1:25900622-25908031	65	342578	1_25600508	1	25600508	0.17802	1.04492e-11	-0.302623
chr1:25908541-25929765	1285	1789712	1_25865896	1	25865896	0.0849652	8.38918e-09	0.204364
chr1:25935914-25941431	296	584249	1_25940305	1	25940305	0.226802	1.6114e-17	-0.464464
chr1:25979013-25981345	33	456947	1_25989429	1	25989429	0.0708825	4.52606e-10	0.524265
chr1:26009886-26011700	524	1869459	1_26009397	1	26009397	0.0229463	5.83229e-07	0.345355
chr1:26309951-26312281	32	286242	1_26145862	1	26145862	0.225139	3.33209e-13	-0.616209
chr1:26429879-26433866	1	1	1_26389648	1	26389648	0.999609	2.06944e-22	0.558404
chr1:26443477-26454424	44	568164	1_26759648	1	26759648	0.0305597	2.04245e-14	-0.532675
chr1:26465305-26466690	63	1292567	1_26641504	1	26641504	0.228125	1.14181e-07	-0.428894
chr1:26504382-26510553	3	2104	1_26505876	1	26505876	0.412841	1.72284e-11	0.422665
chr1:26622687-26630226	4	133808	1_26630984	1	26630984	0.867274	3.21277e-13	-0.45636
chr1:26635550-26638242	39	528145	1_26112314	1	26112314	0.0652896	3.03963e-11	-0.577355
chr1:26641506-26644496	102	438543	1_26710456	1	26710456	0.298523	2.40475e-09	0.250252
chr1:26743476-26745351	88	589735	1_26499809	1	26499809	0.150658	5.99295e-08	0.400443
chr1:26856770-26858659	65	1805657	1_26046878	1	26046878	0.216522	8.26314e-07	-0.433949
chr1:26897667-26908639	16	4247	1_26905081	1	26905081	0.453807	1.01239e-37	-0.557849
chr1:26911630-26914670	39	8645	1_26900517	1	26900517	0.727562	2.37141e-17	-0.629361
chr1:26952424-26953482	209	1521714	1_26962685	1	26962685	0.0743296	9.10097e-07	0.341596
chr1:26954094-26957087	185	1819606	1_26887080	1	26887080	0.0744134	8.58444e-07	0.332843
chr1:26980579-26982574	54	1242653	1_26974381	1	26974381	0.186794	1.59815e-07	-0.246717
chr1:27028584-27041293	190	721971	1_27610853	1	27610853	0.0848516	5.26392e-08	0.161661
chr1:27049145-27050764	61	1327619	1_27057483	1	27057483	0.383283	2.40247e-11	0.638036
chr1:27055546-27060575	245	246059	1_27109182	1	27109182	0.0655612	2.36133e-07	-0.260534
chr1:27064250-27071150	259	654984	1_27088441	1	27088441	0.0607017	5.45468e-08	0.343218
chr1:27145746-27146621	11	18230	1_27149199	1	27149199	0.142845	4.89249e-12	0.645122
chr1:27223275-27224417	61	1665404	1_28027104	1	28027104	0.225277	4.15631e-07	0.39324
chr1:27541237-27542129	7	255066	1_27326951	1	27326951	0.488761	1.54469e-13	0.576462
chr1:27605537-27610976	75	1698726	1_27322683	1	27322683	0.0963518	1.86421e-06	0.242087
chr1:27612165-27613983	103	1163102	1_26964399	1	26964399	0.20282	6.65513e-07	-0.965943
chr1:27616556-27625159	121	1096277	1_27090654	1	27090654	0.0591207	2.46873e-06	0.171605
chr1:27626317-27628867	103	1584469	1_27627139	1	27627139	0.137602	1.24161e-06	0.328329
chr1:27690426-27697072	98	1564343	1_28672028	1	28672028	0.0733522	2.29802e-06	-0.150969
chr1:27699742-27704692	212	1709022	1_27563356	1	27563356	0.058192	2.62667e-08	0.455246
chr1:27705144-27718313	29	795671	1_27714624	1	27714624	0.399064	1.73649e-10	-0.214675
chr1:27735850-27742736	27	1347926	1_27305230	1	27305230	0.491006	2.51038e-12	0.389996
chr1:27742932-27745383	143	1371100	1_27741706	1	27741706	0.106324	2.94815e-08	0.493945
chr1:27866171-27878872	14	48210	1_27898725	1	27898725	0.0639778	3.6228e-17	0.396231
chr1:27895076-27900679	15	48210	1_27858373	1	27858373	0.268622	6.15891e-25	1.09532
chr1:27906705-27909318	40	68688	1_27898725	1	27898725	0.0474427	1.69282e-11	0.624021
chr1:27940569-27943669	6	74310	1_28019797	1	28019797	0.165225	6.2415e-13	-0.703256
chr1:27979330-27981894	68	1747344	1_28013115	1	28013115	0.0713863	4.29814e-07	0.285196
chr1:28206467-28207944	239	1440796	1_28207776	1	28207776	0.0822237	5.20576e-08	0.391958
chr1:28270440-28273961	25	11000	1_28268835	1	28268835	0.128071	4.4874e-13	0.37424
chr1:28299149-28303871	76	1388248	1_27929545	1	27929545	0.13759	2.30669e-07	0.223463
chr1:28354637-28355939	32	796425	1_28325272	1	28325272	0.25627	4.71105e-13	-0.487051
chr1:28616583-28618191	18	780870	1_28912679	1	28912679	0.272993	1.8389e-06	0.286207
chr1:28942503-28945679	1	1	1_28933461	1	28933461	0.93101	1.51284e-28	-0.67527
chr1:29058084-29068792	174	857624	1_29333969	1	29333969	0.057169	1.49478e-06	-0.121068
chr1:29080746-29112758	81	1056415	1_28261978	1	28261978	0.217006	3.19464e-15	-0.213872
chr1:29124864-29164184	102	170849	1_29134295	1	29134295	0.0910837	2.35688e-10	-0.220004
chr1:29185306-29187473	1	1	1_29157173	1	29157173	0.941948	6.91084e-14	0.461121
chr1:29206812-29208957	277	1544613	1_29326523	1	29326523	0.133581	1.44975e-08	0.773521
chr1:29209103-29211245	74	598972	1_29326523	1	29326523	0.113912	4.33768e-14	1.03202
chr1:29251689-29265226	673	1943899	1_29609424	1	29609424	0.0324765	2.78312e-08	0.15254
chr1:29271404-29273769	169	1804982	1_29228727	1	29228727	0.632753	1.418e-08	0.35788
chr1:29591138-29594613	211	1361161	1_29218379	1	29218379	0.0935567	3.30482e-11	-0.598165
chr1:29669413-29671108	162	1604948	1_29957660	1	29957660	0.142266	3.13419e-07	0.369257
chr1:29712639-29715060	3	897	1_29715149	1	29715149	0.385083	2.32015e-19	-0.586021
chr1:29716289-29719382	5	509	1_29718704	1	29718704	0.169615	8.15566e-16	-0.462788
chr1:29743112-29763439	224	1683825	1_30651233	1	30651233	0.0981888	1.39154e-10	-0.332369
chr1:29764136-29766399	259	1686337	1_29783964	1	29783964	0.0341924	1.89532e-11	-0.493294
chr1:29769341-29770166	22	171078	1_29757909	1	29757909	0.156073	1.03059e-07	-0.472435
chr1:30129775-30130709	113	836949	1_30735460	1	30735460	0.17416	1.36367e-15	0.910993
chr1:30744024-30744957	72	718812	1_30744545	1	30744545	0.38832	5.72343e-12	0.419111
chr1:30834510-30836014	38	1060665	1_30845435	1	30845435	0.0828741	1.86276e-06	-0.43232
chr1:30836028-30845454	1	1	1_30844692	1	30844692	0.762953	3.07801e-35	-0.647879
chr1:30892316-30900123	101	1565022	1_30934245	1	30934245	0.104046	5.19534e-07	0.24777
chr1:30988934-30997959	228	1720395	1_31249901	1	31249901	0.144357	1.39203e-09	-0.474858
chr1:30999772-31011222	5	1801	1_31003294	1	31003294	0.36516	1.2165e-26	-0.383517
chr1:31037542-31042957	17	50761	1_31039393	1	31039393	0.368168	1.52231e-11	-0.323556
chr1:31159471-31161202	10	6287	1_31165760	1	31165760	0.348401	1.47916e-19	0.458052
chr1:31163443-31164147	363	1962197	1_31403708	1	31403708	0.0801003	1.76887e-07	0.793706
chr1:31165313-31167548	263	1347574	1_31252035	1	31252035	0.0382275	7.72306e-07	-0.238314
chr1:31199988-31204667	148	687760	1_31173290	1	31173290	0.0612066	2.37509e-07	-0.241769
chr1:31208318-31210260	457	1922592	1_30730365	1	30730365	0.0213458	8.80149e-07	-0.320835
chr1:31274554-31276536	442	1828843	1_31284190	1	31284190	0.044436	5.19708e-08	0.266735
chr1:31281619-31288397	252	1180949	1_31304953	1	31304953	0.0639713	6.10979e-15	-0.645759
chr1:31289338-31290694	1050	1926598	1_31129131	1	31129131	0.0112666	2.15648e-09	-0.360071
chr1:31293765-31299647	24	19282	1_31312338	1	31312338	0.0902626	1.29851e-16	-0.520132
chr1:31338473-31340208	1089	1750432	1_31557118	1	31557118	0.0258766	2.25605e-09	0.356065
chr1:31346589-31348440	112	1365013	1_31342865	1	31342865	0.288446	1.37622e-09	0.571479
chr1:31373731-31379667	32	10011	1_31381110	1	31381110	0.186523	2.75622e-13	0.356731
chr1:31381132-31381848	8	5348	1_31384149	1	31384149	0.199574	1.81087e-24	1.15169
chr1:31388224-31391467	2	208390	1_31381521	1	31381521	0.471004	1.89509e-15	0.769343
chr1:31496213-31497318	9	30222	1_31515814	1	31515814	0.180572	4.39055e-19	0.776073
chr1:31512751-31520244	2	195	1_31515814	1	31515814	0.854989	3.67878e-31	1.04951
chr1:31559763-31563329	337	1727218	1_31741836	1	31741836	0.161789	3.18639e-09	0.230615
chr1:31613195-31614978	255	1859090	1_31389812	1	31389812	0.0245208	1.55151e-06	0.378108
chr1:31637422-31638492	20	768762	1_31043177	1	31043177	0.308945	2.3978e-06	0.262707
chr1:31646953-31648740	110	1532901	1_31381771	1	31381771	0.107405	1.79185e-07	0.617705
chr1:31669163-31677314	89	992707	1_31713195	1	31713195	0.453159	9.25014e-11	-0.320284
chr1:31746957-31754296	7	4013	1_31750400	1	31750400	0.237075	2.4222e-17	0.460336
chr1:31781760-31783020	1263	1652676	1_31497147	1	31497147	0.0219781	6.35e-08	0.340545
chr1:31788937-31796625	3	898988	1_31770260	1	31770260	0.914068	5.14964e-16	0.375449
chr1:31823925-31826148	52	1632360	1_32297025	1	32297025	0.222572	5.94421e-07	-0.272589
chr1:31919565-31933085	11	22207	1_31926982	1	31926982	0.184726	1.42234e-18	0.380081
chr1:31954375-31963204	205	333654	1_31855278	1	31855278	0.0634195	1.19176e-12	0.232753
chr1:32003112-32004284	27	25845	1_32008136	1	32008136	0.0989002	6.34169e-10	-0.459245
chr1:32004351-32025359	4	654422	1_32031977	1	32031977	0.811851	7.7329e-07	0.130341
chr1:32028185-32047287	43	16929	1_32043549	1	32043549	0.0456267	3.28262e-08	0.206002
chr1:32095012-32101161	66	958073	1_32634589	1	32634589	0.121985	5.55441e-12	-0.427627
chr1:32152392-32156601	6	43737	1_32148421	1	32148421	0.801293	1.0208e-20	-0.408965
chr1:32156861-32158857	15	548976	1_32623180	1	32623180	0.145766	5.60545e-12	-0.3845
chr1:32158993-32159809	7	910305	1_31245835	1	31245835	0.731956	1.17167e-06	-0.40081
chr1:32176214-32182625	1	1	1_32147887	1	32147887	0.994913	2.36354e-12	-0.44413
chr1:32220442-32239902	7	808983	1_32233089	1	32233089	0.269016	5.54623e-21	-0.493296
chr1:32245048-32247945	75	796410	1_32246274	1	32246274	0.19005	2.05089e-10	-0.30696
chr1:32248656-32255460	168	1767995	1_31966329	1	31966329	0.251432	8.83596e-10	0.316889
chr1:32263272-32264697	76	335477	1_31956017	1	31956017	0.0399543	1.70937e-07	0.609656
chr1:32280902-32283999	134	1896606	1_31476338	1	31476338	0.139434	2.02192e-07	0.298253
chr1:32290529-32296686	33	1625568	1_31966329	1	31966329	0.244199	2.93446e-07	0.203044
chr1:32369203-32370524	129	739302	1_32289711	1	32289711	0.223642	9.77274e-08	-0.329412
chr1:32577405-32578867	56	289940	1_32562679	1	32562679	0.0815713	1.75484e-08	-0.376151
chr1:32628446-32648099	313	1337671	1_32631902	1	32631902	0.0569281	6.29021e-11	-0.195275
chr1:32703415-32704484	186	1254436	1_33041939	1	33041939	0.138309	1.39067e-11	0.454137
chr1:33291309-33301461	12	791424	1_33327865	1	33327865	0.453205	1.5988e-16	-0.221864
chr1:33444986-33449553	9	27191	1_33472917	1	33472917	0.427897	6.10982e-12	0.518731
chr1:33485379-33486373	168	1941385	1_32889798	1	32889798	0.0536446	1.8116e-06	0.275878
chr1:33522061-33522998	6	607	1_33522842	1	33522842	0.138601	7.70917e-07	-0.328042
chr1:33571999-33574972	459	1872404	1_33658946	1	33658946	0.126812	1.19007e-08	-0.335921
chr1:33625038-33626009	77	1725079	1_33546844	1	33546844	0.0951641	1.18539e-07	0.400627
chr1:33902399-33903501	2	4429	1_34750305	1	34750305	0.39012	3.80188e-16	0.869407
chr1:33936372-33938349	21	9989	1_33937113	1	33937113	0.0903414	1.56095e-33	0.697185
chr1:33990755-33991593	43	244027	1_33936356	1	33936356	0.0528331	2.99507e-12	0.423091
chr1:34435796-34436980	32	107163	1_34390354	1	34390354	0.11908	3.43641e-25	0.705983
chr1:34496725-34497595	153	732427	1_34517749	1	34517749	0.0582481	2.15278e-06	0.308066
chr1:34505752-34507447	60	630788	1_34620388	1	34620388	0.342815	1.26098e-20	0.63132
chr1:34579709-34581138	301	497680	1_34624506	1	34624506	0.0160349	1.02181e-18	1.07245
chr1:34639305-34641404	1	1	1_34727548	1	34727548	0.677037	6.43822e-16	0.502899
chr1:34643172-34644839	8	12789	1_34786396	1	34786396	0.251772	1.06732e-14	0.567454
chr1:34690241-34711221	4	15187	1_34789671	1	34789671	0.620514	1.34369e-14	0.200357
chr1:34715032-34724635	22	24140	1_34771176	1	34771176	0.0995803	2.00943e-20	-0.461237
chr1:34725116-34730534	68	842555	1_35230513	1	35230513	0.148693	4.14368e-08	-0.336967
chr1:34761487-34766456	63	1755955	1_34769695	1	34769695	0.110491	2.37307e-06	-0.210404
chr1:34767995-34771458	11	4577	1_34773227	1	34773227	0.12043	1.36996e-14	-0.333464
chr1:34771703-34773823	259	561947	1_34476943	1	34476943	0.0414929	4.00793e-15	0.459704
chr1:34880040-34884465	222	1071080	1_34344828	1	34344828	0.0388099	1.5787e-18	-0.325326
chr1:34893833-34908203	68	105138	1_34884348	1	34884348	0.0930107	2.71995e-15	-0.267257
chr1:34924893-34929437	10	1308	1_34928246	1	34928246	0.138562	7.05004e-28	-0.574607
chr1:34930251-34931708	124	978199	1_35367557	1	35367557	0.0547008	9.04415e-07	-0.330683
chr1:34935257-34939285	107	871391	1_35719228	1	35719228	0.076928	8.41289e-12	0.25862
chr1:34962812-34963756	86	839123	1_34462216	1	34462216	0.10967	5.62841e-07	0.287166
chr1:35097223-35099575	167	334324	1_35104793	1	35104793	0.0447333	1.81649e-06	0.75159
chr1:35408188-35409718	23	6684	1_35408196	1	35408196	0.282554	1.32492e-31	-0.627182
chr1:35799249-35800230	581	1883961	1_35797992	1	35797992	0.0367864	3.17367e-08	-0.482393
chr1:35851547-35857563	45	805707	1_35791776	1	35791776	0.021163	8.07633e-21	-1.16166
chr1:35859459-35867120	78	1832319	1_35800432	1	35800432	0.230054	9.28012e-10	-0.188979
chr1:36335787-36337177	26	3306	1_36337774	1	36337774	0.0586978	6.80842e-16	-0.683344
chr1:36658279-36662894	150	502612	1_36812403	1	36812403	0.0244035	1.29328e-06	0.451895
chr1:36701951-36703295	125	485920	1_36852923	1	36852923	0.0812508	5.72367e-16	0.719317
chr1:36891979-36893762	207	1903227	1_37042166	1	37042166	0.110286	3.58118e-09	0.422801
chr1:36902983-36908251	70	53964	1_36862374	1	36862374	0.0692304	1.56539e-11	0.256659
chr1:37020509-37026669	180	724450	1_37527948	1	37527948	0.248822	1.83722e-15	-0.309566
chr1:37042108-37044792	43	871042	1_37197595	1	37197595	0.0675884	1.88503e-06	-0.55088
chr1:37053755-37055845	97	1963700	1_36956709	1	36956709	0.0808713	1.40558e-06	-0.220808
chr1:37057039-37058348	340	1374181	1_37077170	1	37077170	0.0546185	4.08239e-09	0.42221
chr1:37072442-37073879	607	1878622	1_36289646	1	36289646	0.0289553	5.62372e-07	0.332502
chr1:37098287-37099223	229	1624245	1_37126587	1	37126587	0.0563426	6.05957e-12	0.577309
chr1:37520069-37521869	513	1594527	1_37512571	1	37512571	0.122353	1.29111e-08	-0.394507
chr1:37631974-37632790	38	10470	1_37625290	1	37625290	0.0667811	1.14137e-09	0.445196
chr1:37632865-37635449	5	2237	1_37627789	1	37627789	0.29953	4.4473e-26	0.639915
chr1:37638884-37642727	6	2237	1_37627789	1	37627789	0.186078	9.57075e-16	0.417179
chr1:37724905-37726282	132	1208938	1_37252028	1	37252028	0.0852862	2.48873e-08	0.369724
chr1:37757331-37761913	62	229188	1_37902650	1	37902650	0.1201	6.70113e-15	-0.477888
chr1:37827450-37831358	5	8848	1_37451844	1	37451844	0.75306	2.01194e-18	0.451325
chr1:37862586-37878523	6	297	1_37856392	1	37856392	0.19405	1.04242e-17	-0.318949
chr1:37879935-37893357	22	63706	1_37890631	1	37890631	0.129773	8.685e-11	0.132597
chr1:39852170-39854142	51	703117	1_39594766	1	39594766	0.127571	1.60765e-12	0.629182
chr1:39857895-39862892	13	2656	1_39859365	1	39859365	0.108101	1.14685e-16	-0.433187
chr1:39863046-39874169	505	1813637	1_40617455	1	40617455	0.0624615	6.99049e-08	-0.293835
chr1:39888545-39892164	88	729103	1_39857063	1	39857063	0.325394	7.5022e-10	-0.301862
chr1:40104617-40107177	128	889485	1_40631436	1	40631436	0.052592	2.09618e-10	-0.266415
chr1:40114821-40118383	703	1460258	1_40117135	1	40117135	0.0191698	1.23389e-09	0.28421
chr1:40154238-40157397	40	521598	1_39614309	1	39614309	0.139531	6.08097e-06	0.220697
chr1:40589787-40592311	47	194003	1_40603375	1	40603375	0.0720345	3.79303e-09	-0.288122
chr1:40659493-40662241	61	875478	1_40686154	1	40686154	0.399692	4.66762e-07	-0.275581
chr1:40779039-40779926	325	796366	1_40835403	1	40835403	0.0117193	1.70005e-15	0.868531
chr1:40999212-41003117	544	796366	1_40617090	1	40617090	0.0109385	2.24487e-08	0.333327
chr1:41056431-41059623	265	1267136	1_40966691	1	40966691	0.412645	4.17954e-12	0.278819
chr1:42362759-42368324	3	491277	1_42367418	1	42367418	0.407424	1.71359e-36	0.509175
chr1:42620605-42623589	537	1095654	1_42328821	1	42328821	0.0140994	2.30728e-11	-0.812316
chr1:42645067-42646181	64	1016179	1_42690933	1	42690933	0.296289	9.03226e-10	0.437491
chr1:42687899-42689455	56	704911	1_42896302	1	42896302	0.0941468	6.71928e-09	-0.377484
chr1:42708530-42714190	344	1020962	1_42704820	1	42704820	0.127963	2.66414e-10	-0.233862
chr1:42723768-42746810	13	50079	1_42725232	1	42725232	0.321032	9.56642e-07	-0.085983
chr1:42825530-42827023	4	4840	1_42831066	1	42831066	0.235532	1.02414e-11	-0.36714
chr1:43577592-43581083	5	5624	1_43578293	1	43578293	0.211424	3.62967e-14	0.503301
chr1:43581277-43583563	34	1315792	1_43941330	1	43941330	0.182827	3.70572e-06	0.282823
chr1:43604951-43611596	368	1524939	1_43023272	1	43023272	0.06223	2.60804e-08	-0.258621
chr1:43612336-43615619	318	1616309	1_42948099	1	42948099	0.0135714	1.10731e-11	-0.548239
chr1:43616413-43622000	55	58354	1_43616896	1	43616896	0.0322132	1.70106e-31	-0.941169
chr1:43640461-43641623	1380	1846611	1_43620656	1	43620656	0.0056096	1.58099e-06	0.371035
chr1:43732618-43733712	173	1968043	1_44431743	1	44431743	0.0436407	2.0298e-06	0.329925
chr1:44164605-44167521	99	797142	1_44408736	1	44408736	0.0264768	9.45599e-09	0.508083
chr1:44178426-44186712	117	775041	1_43288283	1	43288283	0.439722	5.12246e-08	0.15688
chr1:44236747-44240797	102	1138550	1_43366869	1	43366869	0.0389319	5.53465e-06	0.123726
chr1:44254482-44255807	13	2391	1_44286988	1	44286988	0.386077	1.47737e-11	-0.358075
chr1:44285237-44289668	4	1066	1_44286794	1	44286794	0.488789	9.91647e-40	-0.677302
chr1:44299401-44305196	8	2391	1_44286988	1	44286988	0.22401	4.60958e-28	-0.552361
chr1:44324886-44326791	241	685645	1_44265836	1	44265836	0.0145864	1.24494e-06	0.314385
chr1:44329335-44330772	691	1781030	1_43857401	1	43857401	0.0132761	1.58539e-18	0.563508
chr1:44333188-44340217	4	59080	1_44483031	1	44483031	0.29046	1.52085e-07	0.318373
chr1:44378833-44380172	133	624272	1_44233800	1	44233800	0.381908	5.6913e-08	0.439195
chr1:44739180-44751945	679	1965769	1_44583048	1	44583048	0.0316302	8.83924e-09	-0.122023
chr1:44772441-44775130	155	1598255	1_44069655	1	44069655	0.0883776	6.81868e-07	0.23375
chr1:44937223-44941894	91	235873	1_45017644	1	45017644	0.0614608	2.21092e-15	0.297042
chr1:44998214-45002773	23	129065	1_45018108	1	45018108	0.339296	1.10231e-41	0.573417
chr1:45007594-45013621	1	1	1_45017933	1	45017933	0.869069	4.92258e-53	0.682788
chr1:45027787-45029367	169	847058	1_45118103	1	45118103	0.0194411	2.5371e-07	0.260034
chr1:45041878-45043462	71	135269	1_45017933	1	45017933	0.0636182	1.43376e-20	0.454543
chr1:45043475-45044319	144	1015797	1_45123092	1	45123092	0.0810913	2.99539e-07	0.267032
chr1:45046988-45048262	96	220936	1_45013760	1	45013760	0.19196	8.79684e-11	0.401025
chr1:45048380-45068475	192	1724913	1_45010299	1	45010299	0.0427194	7.21972e-08	0.0832418
chr1:45116343-45122912	40	251659	1_45072333	1	45072333	0.0477395	1.7466e-18	-0.679388
chr1:45124155-45141108	179	1049187	1_44330722	1	44330722	0.097041	1.40148e-08	-0.127614
chr1:45164450-45178583	527	1962548	1_45546548	1	45546548	0.138449	3.83178e-08	-0.124157
chr1:45180950-45183166	207	1564287	1_44395152	1	44395152	0.0209354	3.57311e-06	-0.345079
chr1:45297966-45299328	2579	1996961	1_44344223	1	44344223	0.00445793	2.84247e-07	0.311104
chr1:45308073-45314002	284	789674	1_45292295	1	45292295	0.0409728	2.30012e-32	0.495572
chr1:46168142-46170299	40	6982	1_46219692	1	46219692	0.249337	2.34764e-31	0.720454
chr1:46176507-46179237	26	37871	1_46214905	1	46214905	0.0711793	1.40526e-32	0.692244
chr1:47268887-47269873	573	1808771	1_47227783	1	47227783	0.0257409	6.52187e-08	0.330413
chr1:49946732-49952375	177	1812702	1_49221636	1	49221636	0.0725549	8.84109e-09	-0.24835
chr1:50150433-50154466	2	6110	1_50152553	1	50152553	0.8996	3.11211e-28	0.567013
chr1:50597549-50599731	104	1016604	1_50777460	1	50777460	0.0716428	1.24814e-07	-0.317153
chr1:50779879-50783787	25	40524	1_50780046	1	50780046	0.0733033	1.74977e-11	0.356588
chr1:50792645-50796382	12	100678	1_50840467	1	50840467	0.151391	4.99013e-17	-0.533
chr1:51084542-51086378	1	1	1_51086270	1	51086270	0.929215	3.07523e-15	0.664819
chr1:51347517-51348900	11	21251	1_51354827	1	51354827	0.181232	2.13806e-10	0.421929
chr1:51374672-51376814	440	1949038	1_52331065	1	52331065	0.109709	2.49898e-07	0.374352
chr1:51381953-51384227	428	1076230	1_52212132	1	52212132	0.0392013	4.60535e-19	0.476057
chr1:51385279-51387121	778	1901293	1_52043386	1	52043386	0.0116016	8.46981e-07	0.393558
chr1:51393152-51403839	296	1191132	1_51516364	1	51516364	0.406348	2.02704e-08	0.206454
chr1:51417441-51431813	36	715712	1_51765711	1	51765711	0.335587	1.48022e-10	-0.212622
chr1:51450458-51451960	3	2221	1_51451245	1	51451245	0.3018	8.50729e-19	-0.658501
chr1:51460457-51463342	125	1715285	1_52349639	1	52349639	0.321932	8.64352e-10	-0.293636
chr1:51483905-51501820	1	1	1_51530161	1	51530161	0.999638	9.03753e-34	0.398828
chr1:51501923-51507122	64	964530	1_51516364	1	51516364	0.364405	5.67813e-10	0.258327
chr1:51684354-51685339	25	18190	1_51666456	1	51666456	0.213476	5.0223e-10	0.369288
chr1:51978514-51979300	66	1860479	1_52932943	1	52932943	0.701504	5.38473e-08	1.1374
chr1:52056748-52061627	509	1801542	1_51973739	1	51973739	0.0286543	7.0286e-08	0.325029
chr1:52903153-52906385	23	999623	1_52908686	1	52908686	0.0887223	5.89802e-11	0.306883
chr1:52906629-52908241	20	697047	1_52866415	1	52866415	0.237603	2.27389e-06	-0.294314
chr1:52966006-52967350	390	1874339	1_52903314	1	52903314	0.0126313	2.29137e-08	0.819161
chr1:53152570-53154489	69	1580736	1_52546139	1	52546139	0.126716	3.82011e-06	0.402752
chr1:53517240-53517942	540	1870108	1_53325676	1	53325676	0.131393	5.53631e-11	0.483225
chr1:53530558-53532029	794	1999605	1_53195427	1	53195427	0.035783	2.53802e-07	0.346708
chr1:53573531-53575910	553	1790686	1_53219211	1	53219211	0.20878	2.98181e-11	0.468483
chr1:53725754-53727906	45	983730	1_54368948	1	54368948	0.238061	6.89588e-17	-0.577376
chr1:53790673-53792606	198	1383083	1_54276414	1	54276414	0.0701877	1.35659e-07	0.29072
chr1:54342576-54344512	95	1360390	1_54024668	1	54024668	0.0554728	4.512e-07	0.466542
chr1:54369108-54373260	20	3324	1_54369600	1	54369600	0.126248	5.59257e-19	0.488763
chr1:54399821-54402686	4	1340	1_54369600	1	54369600	0.936431	1.63918e-12	0.481536
chr1:54413434-54414485	66	1663000	1_54315023	1	54315023	0.0720024	3.55893e-06	0.312222
chr1:56205557-56213991	169	1990594	1_56104511	1	56104511	0.0459663	1.23672e-06	-0.251803
chr1:56243788-56245492	319	1907120	1_56812901	1	56812901	0.0604393	4.29413e-07	-0.391162
chr1:56290888-56293193	47	1360342	1_55539632	1	55539632	0.139787	1.45202e-06	-0.280238
chr1:56316762-56317753	45	1735361	1_55490201	1	55490201	0.24641	2.18578e-06	0.706477
chr1:56320117-56322056	150	1121701	1_56228697	1	56228697	0.0633977	1.16189e-06	0.407974
chr1:56661486-56663361	97	571469	1_56684090	1	56684090	0.125473	1.17886e-14	0.445567
chr1:56674431-56679956	2	3264	1_56684090	1	56684090	0.472901	3.20799e-28	0.628978
chr1:56680732-56681460	130	567326	1_57077637	1	57077637	0.0781866	6.29712e-09	0.346674
chr1:56681478-56683852	3	5846	1_56680827	1	56680827	0.523545	7.4983e-25	0.595853
chr1:56742859-56745223	49	393038	1_57057879	1	57057879	0.099894	8.11739e-13	0.374385
chr1:56760048-56760794	10	14702	1_56760047	1	56760047	0.34673	9.01857e-11	0.490165
chr1:56798609-56799293	406	590738	1_56907484	1	56907484	0.0166467	5.50906e-13	-0.495511
chr1:56889139-56898128	8	23735	1_56917909	1	56917909	0.109109	2.72106e-21	-0.542484
chr1:56936397-56939653	64	504652	1_56710618	1	56710618	0.305233	1.57422e-11	-0.359533
chr1:57066341-57070774	507	1154976	1_57007488	1	57007488	0.0798235	2.3248e-10	0.510808
chr1:57079190-57081011	43	563422	1_57035597	1	57035597	0.155353	1.83478e-12	0.75201
chr1:57081687-57083969	57	567989	1_57092815	1	57092815	0.0480084	4.98862e-12	-0.582145
chr1:57109377-57112139	350	1498259	1_57153989	1	57153989	0.2104	1.12632e-08	-0.36233
chr1:57179138-57180213	18	76799	1_57172234	1	57172234	0.101241	2.45567e-09	0.384369
chr1:57186507-57191436	109	182439	1_57238100	1	57238100	0.0298651	1.6255e-06	-0.219775
chr1:57225021-57226530	290	1590598	1_57753329	1	57753329	0.0132737	2.73764e-06	0.328574
chr1:57230017-57234894	3	267	1_57232960	1	57232960	0.58624	1.05867e-32	-0.687978
chr1:57562150-57562935	74	161444	1_57569977	1	57569977	0.0844451	4.32667e-12	0.496936
chr1:57566066-57568046	169	231501	1_57410259	1	57410259	0.0532475	2.34393e-11	0.483349
chr1:57824184-57827057	293	1726461	1_57313253	1	57313253	0.0895059	1.97556e-07	-0.236914
chr1:58390370-58391916	14	25540	1_58389480	1	58389480	0.314428	4.94901e-28	0.706961
chr1:58989434-58991977	159	1509181	1_58985895	1	58985895	0.124157	9.10367e-07	0.290232
chr1:59579025-59581141	59	1711915	1_59684134	1	59684134	0.208814	8.8911e-07	0.284008
chr1:59610654-59612180	367	1532243	1_60554517	1	60554517	0.0574086	4.83973e-17	0.965741
chr1:59773023-59773999	36	985451	1_59846831	1	59846831	0.149827	3.15504e-13	1.01783
chr1:59774119-59774789	37	1024790	1_59625969	1	59625969	0.0690783	1.12385e-12	0.982809
chr1:59821549-59823513	56	803058	1_59797671	1	59797671	0.0414155	4.12758e-10	-0.531287
chr1:61293034-61295408	17	43369	1_61251357	1	61251357	0.336566	3.33892e-19	0.505423
chr1:62266630-62267737	21	242308	1_62140208	1	62140208	0.236563	2.99502e-18	0.545398
chr1:62393427-62403972	312	1153737	1_62358178	1	62358178	0.0435514	3.19632e-15	-0.457975
chr1:62423451-62427737	663	1901592	1_62450687	1	62450687	0.0125323	2.15438e-09	0.392233
chr1:62430759-62433502	15	28974	1_61862089	1	61862089	0.0868831	3.35156e-13	0.516748
chr1:62567089-62568942	23	25791	1_62567987	1	62567987	0.110567	2.9994e-33	0.924915
chr1:62866208-62868542	22	83258	1_62877137	1	62877137	0.0446231	3.00953e-15	-0.515113
chr1:64658991-64661057	25	48011	1_64644625	1	64644625	0.102263	9.25676e-22	0.683996
chr1:65909225-65910908	540	1265674	1_66160880	1	66160880	0.0543675	8.82229e-10	0.437381
chr1:65932142-65933086	23	210897	1_65930101	1	65930101	0.135788	7.22386e-08	0.395331
chr1:65958707-65960784	48	1303155	1_65494541	1	65494541	0.135197	9.27581e-14	-0.385823
chr1:66425820-66427628	233	782747	1_66262310	1	66262310	0.0385365	1.56491e-06	-0.366359
chr1:66459593-66462059	282	1967215	1_66045848	1	66045848	0.0724369	9.46252e-11	0.369435
chr1:66496920-66500079	1	1	1_66504668	1	66504668	0.983862	5.90194e-21	0.406351
chr1:67027559-67028652	42	83432	1_67056507	1	67056507	0.104616	8.38933e-12	0.541292
chr1:67655257-67658448	194	1655226	1_66732396	1	66732396	0.0332488	4.24355e-06	-0.14298
chr1:67666751-67667612	96	1764565	1_68119613	1	68119613	0.0465352	3.77686e-16	-0.487337
chr1:67719177-67720476	156	1278425	1_68361122	1	68361122	0.0366076	1.03608e-07	0.330515
chr1:68302115-68304916	966	1616951	1_68114717	1	68114717	0.042514	2.31061e-09	-0.210286
chr1:68572888-68574153	473	1903076	1_68555934	1	68555934	0.0122743	3.27882e-07	-0.29121
chr1:70951064-70953423	39	294047	1_70660491	1	70660491	0.178388	1.82961e-08	-0.38561
chr1:70980860-70982486	19	232612	1_70981765	1	70981765	0.127095	1.95901e-21	0.851262
chr1:71543291-71552604	5	151799	1_71700262	1	71700262	0.906052	1.33895e-21	-0.705179
chr1:71588092-71602141	24	614223	1_72098939	1	72098939	0.290414	1.39562e-09	-0.212647
chr1:71614597-71622302	149	1983962	1_71844147	1	71844147	0.102237	3.46796e-07	-0.235231
chr1:71628491-71637156	326	1970989	1_72599519	1	72599519	0.0657011	4.75851e-09	-0.320171
chr1:71713410-71715446	668	1824625	1_71142922	1	71142922	0.0238677	7.28784e-07	-0.305836
chr1:71866318-71867215	112	612689	1_71853252	1	71853252	0.086629	1.52602e-08	0.738211
chr1:72052033-72053918	229	1108300	1_71553904	1	71553904	0.0360042	2.04602e-06	0.306762
chr1:72342708-72345999	371	1358085	1_73263429	1	73263429	0.0239538	1.03914e-06	0.299545
chr1:72746487-72751970	143	1076254	1_72772881	1	72772881	0.0890769	2.29829e-20	0.626113
chr1:72776106-72778083	106	673754	1_72790042	1	72790042	0.0890958	4.18765e-15	-0.50638
chr1:72778474-72784175	5	913	1_72790042	1	72790042	0.17396	3.24928e-19	-0.50647
chr1:72945894-72948554	48	23211	1_72940756	1	72940756	0.0896268	4.15588e-11	0.572676
chr1:72973345-72976643	45	221777	1_72942294	1	72942294	0.0913361	6.31714e-13	0.611321
chr1:73025245-73028771	123	909815	1_73103804	1	73103804	0.197381	4.86191e-15	-0.516403
chr1:73683474-73685041	660	1345839	1_73759894	1	73759894	0.0268014	2.5644e-07	-0.476029
chr1:73733397-73734853	284	697223	1_74388071	1	74388071	0.0232314	1.47864e-12	0.396969
chr1:73788999-73790118	185	1643535	1_73789094	1	73789094	0.044027	2.06917e-11	0.520563
chr1:73882269-73886703	161	1782626	1_73572500	1	73572500	0.0269202	5.62343e-06	0.227618
chr1:73964616-73969626	138	978102	1_73124956	1	73124956	0.144944	1.11878e-07	-0.287962
chr1:74125959-74128407	346	1163461	1_74420285	1	74420285	0.0301288	7.92135e-21	1.03151
chr1:74173389-74175821	52	174488	1_74287752	1	74287752	0.0920015	6.46077e-22	-0.574187
chr1:74179128-74182027	1357	1721139	1_74275827	1	74275827	0.0137389	6.24374e-08	-0.203984
chr1:74345283-74350486	910	1611783	1_74345256	1	74345256	0.0106853	4.44565e-08	-0.112751
chr1:74402400-74404798	531	1780280	1_74436878	1	74436878	0.0620549	3.24199e-08	-0.374176
chr1:74580113-74592030	189	664581	1_74493214	1	74493214	0.0260904	1.26449e-27	-0.52561
chr1:74625139-74673007	14	25443	1_74643297	1	74643297	0.100641	1.98516e-10	0.179569
chr1:74747304-74776311	879	1915134	1_74768141	1	74768141	0.034677	6.71253e-09	-0.173376
chr1:74783048-74785295	6	2083	1_74771352	1	74771352	0.457832	1.67656e-09	0.359823
chr1:74804328-74807789	21	1525829	1_73980655	1	73980655	0.482582	6.53377e-28	0.986179
chr1:74822294-74825879	6	102107	1_74926668	1	74926668	0.255834	4.27054e-24	0.657415
chr1:74825946-74851290	510	1176564	1_75216478	1	75216478	0.0561289	7.14446e-08	-0.157948
chr1:74878974-74883050	54	155235	1_74874776	1	74874776	0.110423	3.86215e-16	0.358204
chr1:74895862-74897450	208	236442	1_74881661	1	74881661	0.0473945	2.61217e-08	-0.353747
chr1:74925261-74930900	150	1201100	1_75222236	1	75222236	0.038204	1.32215e-06	-0.321688
chr1:74931391-74934480	156	1616385	1_74932168	1	74932168	0.0638929	1.30227e-06	-0.265776
chr1:74948879-74951461	1117	1965941	1_75214929	1	75214929	0.0387876	6.98022e-09	0.416464
chr1:74962727-74970025	4	4535	1_74946820	1	74946820	0.377022	4.2408e-06	-0.120225
chr1:75069567-75072276	96	939270	1_75931289	1	75931289	0.02956	1.71138e-06	-0.463546
chr1:75076511-75082620	74	122158	1_75395516	1	75395516	0.0536126	2.24919e-06	-0.140097
chr1:75228803-75230810	25	193228	1_75235167	1	75235167	0.153147	2.35785e-20	0.769853
chr1:75234222-75236236	95	939270	1_75232017	1	75232017	0.0938898	1.72169e-13	0.588411
chr1:75359577-75360500	94	104417	1_75363803	1	75363803	0.07966	2.44752e-06	-0.347244
chr1:75362182-75367541	58	84755	1_75358621	1	75358621	0.0631527	7.93143e-20	-0.580116
chr1:75371293-75374481	53	11047	1_75381439	1	75381439	0.156996	5.77254e-12	0.346029
chr1:75414936-75421150	22	11190	1_75422681	1	75422681	0.0858289	2.49357e-10	-0.342078
chr1:75754757-75757359	64	1383383	1_75122700	1	75122700	0.082365	1.44692e-07	-0.864922
chr1:76301175-76306293	149	664279	1_76366073	1	76366073	0.0863444	4.92723e-09	0.300111
chr1:76327098-76347673	106	1133213	1_76392174	1	76392174	0.373887	3.22949e-11	-0.248983
chr1:76347998-76350405	116	1263191	1_76568605	1	76568605	0.0581512	4.97329e-07	0.304374
chr1:76362503-76364370	230	693352	1_77039677	1	77039677	0.151238	1.47627e-08	0.378033
chr1:76364416-76369381	39	203751	1_76568605	1	76568605	0.0700359	2.57984e-22	0.549048
chr1:76414461-76419380	166	654485	1_76404231	1	76404231	0.188273	3.66525e-09	0.312738
chr1:76534124-76536292	239	248019	1_76500923	1	76500923	0.0174233	1.47601e-12	0.91012
chr1:76557974-76561904	49	582136	1_76582917	1	76582917	0.0760328	3.46945e-20	0.49788
chr1:76651990-76673186	35	31898	1_76680317	1	76680317	0.177184	3.40379e-24	-0.241924
chr1:76702294-76710508	142	445556	1_76934558	1	76934558	0.0570928	3.33025e-06	-0.267661
chr1:76885864-76887230	381	1184489	1_77074176	1	77074176	0.00854658	1.77408e-06	-0.502401
chr1:76981916-76987452	9	114736	1_77036284	1	77036284	0.159096	6.17915e-29	-0.597847
chr1:76996243-77002326	127	1563213	1_76433970	1	76433970	0.111842	4.57385e-07	-0.296611
chr1:77003030-77004367	67	1573110	1_76308679	1	76308679	0.0527093	6.73431e-06	-0.327957
chr1:77037371-77039749	76	1678570	1_77039692	1	77039692	0.0503349	1.05148e-06	-0.35433
chr1:77045114-77049297	487	1842980	1_77574523	1	77574523	0.0300534	2.58329e-09	-0.251005
chr1:77097391-77111895	326	1718439	1_76574760	1	76574760	0.0972909	7.29353e-10	0.165421
chr1:77466532-77467446	545	981435	1_77462740	1	77462740	0.00784655	3.19913e-08	0.488883
chr1:77584726-77592662	2	729667	1_77181201	1	77181201	0.443651	2.04103e-31	-0.91028
chr1:77629837-77633213	49	1575110	1_77013217	1	77013217	0.101021	3.9417e-06	0.384326
chr1:77661740-77675175	192	1554626	1_77196434	1	77196434	0.101781	2.37333e-07	-0.251791
chr1:77686676-77695241	640	1992978	1_77834871	1	77834871	0.0620193	2.36711e-08	-0.304325
chr1:77864514-77865630	437	1953599	1_77273337	1	77273337	0.0141126	3.5668e-06	0.542865
chr1:77866505-77870170	266	1263188	1_77089018	1	77089018	0.0248448	1.03344e-11	-0.429105
chr1:77875435-77876474	39	57760	1_77878464	1	77878464	0.0309273	1.05228e-15	0.658605
chr1:78189912-78191930	199	1145881	1_78016043	1	78016043	0.0415248	2.4454e-08	0.46173
chr1:78192604-78195230	1	1	1_78194404	1	78194404	0.943744	5.1482e-22	-0.528608
chr1:79286496-79288634	60	1447967	1_79692304	1	79692304	0.0571761	1.79578e-06	-0.340047
chr1:79412829-79424186	331	1966587	1_79405779	1	79405779	0.114621	1.5769e-09	0.230928
chr1:79448525-79450997	52	1952923	1_78493751	1	78493751	0.0806029	2.62968e-06	0.698003
chr1:79522711-79524027	296	1966527	1_78702588	1	78702588	0.0179276	3.97096e-06	0.522565
chr1:79631885-79633951	5	738203	1_79395003	1	79395003	0.240988	4.5515e-06	-0.282818
chr1:79823913-79825988	28	762849	1_80223165	1	80223165	0.363079	2.92394e-07	-0.40312
chr1:80718810-80719478	735	224155	1_80610362	1	80610362	0.0179576	1.34797e-12	0.636881
chr1:80900506-80902338	327	1204435	1_80920259	1	80920259	0.0374395	7.51422e-09	0.356799
chr1:81853217-81854338	137	1017657	1_81680062	1	81680062	0.0681638	6.26838e-08	0.367601
chr1:81905812-81910545	245	126959	1_81863123	1	81863123	0.0423733	3.49186e-12	0.21201
chr1:82156100-82165676	757	1989106	1_81254533	1	81254533	0.0185168	7.56982e-09	0.19536
chr1:82186863-82201058	199	260296	1_82212883	1	82212883	0.0457825	4.11106e-24	-0.267918
chr1:82241161-82242512	78	572216	1_82256210	1	82256210	0.290019	1.72084e-17	1.14169
chr1:82244949-82246130	40	412038	1_82546803	1	82546803	0.125938	3.64188e-11	-0.64182
chr1:82246178-82250928	660	1998659	1_83244279	1	83244279	0.0079455	2.73781e-06	0.175729
chr1:82251416-82264657	115	940425	1_82963430	1	82963430	0.135015	6.01629e-12	-0.144879
chr1:82264817-82267671	5	138870	1_82273848	1	82273848	0.270237	1.02496e-34	0.682265
chr1:82269158-82274744	2	546	1_82273303	1	82273303	0.825576	4.46425e-38	0.641585
chr1:82275944-82279874	1	1	1_82273848	1	82273848	0.498931	8.45843e-48	0.664637
chr1:82280526-82283783	1	1	1_82273848	1	82273848	0.499989	1.75093e-44	0.668204
chr1:82285549-82286384	296	265548	1_82257463	1	82257463	0.0814597	1.1022e-07	0.267384
chr1:82287754-82288436	17	702716	1_82257915	1	82257915	0.357774	1.82468e-07	0.353185
chr1:82289554-82290300	2	7139	1_82265073	1	82265073	0.847371	2.81549e-06	0.373828
chr1:82290721-82293929	11	174358	1_82273128	1	82273128	0.431835	1.39586e-14	0.377621
chr1:82307551-82309690	260	928887	1_82307235	1	82307235	0.025051	5.28547e-08	-0.246924
chr1:82311203-82323947	99	323815	1_82306453	1	82306453	0.0976745	2.67036e-30	-0.46753
chr1:82331419-82335543	101	336649	1_82305563	1	82305563	0.0660705	3.61364e-24	-0.43661
chr1:82335584-82336864	169	1924398	1_81738383	1	81738383	0.116573	4.66862e-07	0.304636
chr1:82336867-82337883	206	1894156	1_81419906	1	81419906	0.0483626	9.35363e-11	0.303404
chr1:82344555-82348027	71	808731	1_82313379	1	82313379	0.0394709	1.39994e-19	0.692583
chr1:82667512-82668911	142	1672430	1_82916338	1	82916338	0.0203123	3.801e-06	0.344383
chr1:82714408-82725999	247	1806790	1_82722182	1	82722182	0.0417609	6.52174e-10	-0.174186
chr1:83269759-83270858	163	1686656	1_83270222	1	83270222	0.0608259	1.15689e-07	-0.387898
chr1:83957808-83958902	36	397612	1_84042639	1	84042639	0.0872537	1.09531e-07	0.693233
chr1:84065480-84068929	417	1086848	1_84125646	1	84125646	0.0132323	1.08353e-06	-0.336064
chr1:84500211-84504956	11	119638	1_84516775	1	84516775	0.380849	1.12317e-29	-0.601092
chr1:84508031-84512482	374	1506109	1_84556023	1	84556023	0.0222319	6.04994e-10	-0.240496
chr1:84518888-84521803	6	565296	1_83922716	1	83922716	0.410473	8.27736e-06	0.403344
chr1:84524543-84532603	308	1164935	1_84415375	1	84415375	0.0160693	4.67993e-06	-0.140265
chr1:84537011-84537817	35	1200341	1_84847017	1	84847017	0.0474413	1.16218e-10	0.454668
chr1:84538252-84551402	6	76852	1_84847017	1	84847017	0.140835	9.95323e-46	0.677816
chr1:84552237-84553506	10	101372	1_84750249	1	84750249	0.117158	1.61493e-14	0.6456
chr1:84553682-84556532	9	100283	1_84747274	1	84747274	0.442788	8.59977e-17	0.67498
chr1:84566702-84572847	276	1196031	1_84272478	1	84272478	0.0340536	1.29768e-11	-0.282612
chr1:84776033-84777460	205	850741	1_84317338	1	84317338	0.0235653	4.48651e-09	-0.322553
chr1:84843062-84844179	99	1607549	1_84843607	1	84843607	0.0928838	1.73022e-07	0.379603
chr1:86409319-86412314	122	1662151	1_86698895	1	86698895	0.0492993	6.69721e-06	0.297745
chr1:86439197-86452601	103	830774	1_86443766	1	86443766	0.264592	3.07657e-09	-0.154346
chr1:86466886-86482956	261	579950	1_86457373	1	86457373	0.457913	9.18975e-10	0.16766
chr1:86504707-86513806	25	3493	1_86507052	1	86507052	0.0456583	1.09693e-35	-0.725234
chr1:86513820-86517949	318	919382	1_86422917	1	86422917	0.324376	3.42341e-08	-0.3445
chr1:86533530-86537681	38	1320362	1_87348328	1	87348328	0.199233	4.79177e-15	-0.442433
chr1:86542971-86544967	628	1854641	1_87353934	1	87353934	0.0240292	5.24199e-07	-0.349628
chr1:86562919-86565181	988	1996135	1_86314208	1	86314208	0.018247	3.49098e-11	0.372009
chr1:86942891-86945170	633	1985014	1_86229713	1	86229713	0.0964068	3.75487e-13	0.622672
chr1:86993057-86995536	58	312514	1_87000268	1	87000268	0.0286234	1.66851e-06	-0.352934
chr1:87013939-87015112	2418	1913620	1_87838845	1	87838845	0.00595599	6.66639e-08	0.345924
chr1:87328812-87330479	149	102289	1_87342368	1	87342368	0.0454011	2.69906e-10	0.589989
chr1:87615630-87617914	22	7690	1_87643360	1	87643360	0.181859	1.29621e-27	0.68523
chr1:87639021-87642404	12	4376	1_87643360	1	87643360	0.340001	3.24863e-38	0.789261
chr1:87842253-87842934	20	1697570	1_88731661	1	88731661	0.0985822	5.3371e-11	0.485391
chr1:87969536-87972915	59	1210095	1_87990275	1	87990275	0.177087	1.62133e-09	0.291116
chr1:87979316-87981593	61	238985	1_88072890	1	88072890	0.0980002	4.86017e-26	0.688911
chr1:87997833-87999014	168	1928388	1_87990849	1	87990849	0.073474	1.11655e-09	-0.32108
chr1:89682415-89685235	465	894761	1_89355678	1	89355678	0.0501573	6.77852e-19	-0.508157
chr1:89793313-89794741	211	864446	1_89799975	1	89799975	0.0304589	1.5939e-11	0.47834
chr1:90381563-90382589	2	24043	1_89558561	1	89558561	0.840813	3.99458e-06	-0.397435
chr1:90649028-90653787	18	1366028	1_91000619	1	91000619	0.284529	4.37594e-06	-0.149063
chr1:91858952-91859917	234	1501971	1_91725346	1	91725346	0.0551088	7.1637e-22	-0.953134
chr1:91859978-91861713	178	1355723	1_91670977	1	91670977	0.167116	1.22058e-24	-0.9933
chr1:91888467-91891098	162	1216121	1_91993547	1	91993547	0.156721	2.96578e-27	-0.944735
chr1:91891193-91892807	163	1345639	1_92042143	1	92042143	0.0266729	1.62797e-23	-1.00772
chr1:92840042-92840768	12	51456	1_93354121	1	93354121	0.329212	5.2018e-24	-0.545899
chr1:92841270-92841685	165	1887097	1_92611552	1	92611552	0.063884	1.25262e-21	0.8244
chr1:92877169-92877452	1	1	1_92580401	1	92580401	0.975549	1.93189e-27	0.559386
chr1:94072531-94075581	11	366531	1_93816587	1	93816587	0.164024	5.30276e-06	-0.300518
chr1:94190417-94191943	94	856353	1_94135561	1	94135561	0.0221878	3.81002e-11	-0.501476
chr1:94321719-94324127	114	859027	1_94182246	1	94182246	0.0226011	1.1946e-06	-0.499624
chr1:94335347-94337864	17	448646	1_93482998	1	93482998	0.823828	7.70818e-08	-0.609929
chr1:94550832-94552583	563	1173768	1_94605281	1	94605281	0.160326	8.71761e-14	0.59744
chr1:94579968-94581187	72	489476	1_94610730	1	94610730	0.0521811	3.5266e-13	0.515681
chr1:94582000-94584701	467	1306354	1_94189921	1	94189921	0.0375033	1.344e-11	0.439358
chr1:95200225-95208958	402	1916469	1_95658692	1	95658692	0.0126099	2.9068e-06	-0.248599
chr1:95580177-95581528	73	299818	1_95442211	1	95442211	0.071602	1.13507e-07	-0.360331
chr1:95584172-95590079	7	4372	1_95590877	1	95590877	0.204601	1.26774e-30	0.628275
chr1:95598243-95619906	1	1	1_95506682	1	95506682	0.999836	3.60132e-46	0.581439
chr1:95986520-95988994	597	1863495	1_95676524	1	95676524	0.032913	7.07183e-07	-0.281317
chr1:96202816-96205929	76	32548	1_96215376	1	96215376	0.0637955	1.83969e-11	0.460276
chr1:96208134-96209206	58	886484	1_96189993	1	96189993	0.0574462	1.10807e-13	0.714919
chr1:96325199-96327774	146	1913469	1_96326316	1	96326316	0.105039	1.16546e-10	-0.403151
chr1:96336959-96337787	12	3876	1_96339727	1	96339727	0.213384	4.05598e-26	-0.65599
chr1:96337885-96346588	234	1781327	1_96339344	1	96339344	0.371667	1.28987e-09	-0.241827
chr1:96393261-96394283	89	1299472	1_97330114	1	97330114	0.16737	5.74795e-07	0.363274
chr1:96394386-96396215	264	1148468	1_96720803	1	96720803	0.0664839	2.38439e-08	-0.344481
chr1:96565948-96567862	504	349306	1_96563546	1	96563546	0.0382102	2.31196e-09	0.469253
chr1:96718926-96720738	10	6944	1_96725873	1	96725873	0.77043	6.12556e-34	0.732217
chr1:96726400-96727453	40	7520	1_96726912	1	96726912	0.112841	6.03393e-13	0.47045
chr1:96727680-96730483	572	671288	1_96722590	1	96722590	0.0527232	6.0533e-08	-0.158168
chr1:96760755-96765305	19	106571	1_96755117	1	96755117	0.268067	2.12501e-14	-0.299908
chr1:97113769-97115142	17	870395	1_96334520	1	96334520	0.115624	5.44537e-12	-0.409173
chr1:97504280-97513707	755	1996972	1_96668364	1	96668364	0.0646145	6.38118e-09	-0.144733
chr1:97522797-97526690	30	773581	1_97576997	1	97576997	0.125446	1.84094e-15	-0.530365
chr1:97577526-97579538	1330	1912403	1_98243523	1	98243523	0.0203378	2.4623e-08	-0.415165
chr1:97586890-97588634	114	1510070	1_96587769	1	96587769	0.0400839	2.3994e-06	0.332164
chr1:97768498-97769527	180	1137181	1_97702601	1	97702601	0.0190431	2.63489e-06	0.427755
chr1:98098871-98100076	1101	1923840	1_97940188	1	97940188	0.0219857	6.815e-07	0.441288
chr1:98164712-98169956	35	320903	1_98169384	1	98169384	0.102189	2.52455e-15	-0.538722
chr1:98174051-98178403	248	1120922	1_98171471	1	98171471	0.0514927	1.26368e-07	0.266442
chr1:98196067-98203449	224	1946615	1_97641843	1	97641843	0.0270848	8.8343e-10	-0.757249
chr1:98207077-98208446	280	951776	1_98199390	1	98199390	0.0715482	3.54446e-09	0.537208
chr1:98249967-98251583	442	1219689	1_98029091	1	98029091	0.0711405	7.53925e-11	0.436574
chr1:98256731-98258240	415	1866516	1_98260377	1	98260377	0.09258	6.29524e-08	0.322382
chr1:98260613-98262899	21	26474	1_98287318	1	98287318	0.215073	7.15646e-20	0.523094
chr1:98276258-98277832	38	614662	1_98277176	1	98277176	0.215857	1.85261e-14	-0.589698
chr1:98393103-98395193	39	214880	1_98395098	1	98395098	0.200856	1.87373e-11	0.457277
chr1:98417322-98422664	114	1630111	1_98615104	1	98615104	0.196465	8.20899e-07	-0.344082
chr1:98461169-98463803	6	4118	1_98461140	1	98461140	0.289376	1.4309e-14	0.441019
chr1:98977532-98982374	485	1967386	1_99161005	1	99161005	0.101384	6.22968e-09	0.286231
chr1:99040214-99044551	74	15140	1_99038703	1	99038703	0.133085	1.91149e-15	0.42048
chr1:99103553-99119372	82	982042	1_98670911	1	98670911	0.190207	2.96176e-07	-0.302462
chr1:99125098-99131161	48	1346907	1_99129695	1	99129695	0.227344	4.16891e-09	0.338697
chr1:99131299-99145844	10	5216	1_99136286	1	99136286	0.183128	9.41109e-09	0.179592
chr1:99158117-99161914	91	1232467	1_98504903	1	98504903	0.0661523	1.34731e-06	-0.30992
chr1:99255458-99265601	1	1	1_99259123	1	99259123	0.982265	6.94426e-12	-0.478939
chr1:99305035-99315465	61	861350	1_99240636	1	99240636	0.0381154	5.22595e-08	-0.15044
chr1:99315973-99323424	7	129757	1_99319761	1	99319761	0.205947	3.34846e-24	0.34333
chr1:99327510-99329179	368	1757222	1_100050545	1	100050545	0.0373975	1.16701e-06	0.636383
chr1:99419903-99420767	102	1316735	1_99631388	1	99631388	0.0533443	6.91527e-15	-0.802409
chr1:99470230-99471858	146	1910226	1_99473396	1	99473396	0.21254	3.90097e-08	-0.453437
chr1:99476930-99481031	4	334659	1_99543906	1	99543906	0.279296	1.34595e-14	0.658815
chr1:99493176-99496625	12	3906	1_99494121	1	99494121	0.112633	1.64685e-21	0.572214
chr1:99530788-99533612	7	21155	1_99535356	1	99535356	0.298063	1.53322e-14	0.880279
chr1:99542074-99544224	194	1246812	1_99544037	1	99544037	0.0969923	3.25901e-07	-0.325581
chr1:99746938-99748664	216	952817	1_99923423	1	99923423	0.0359453	1.00937e-13	-0.456983
chr1:99985138-99990016	2	2402	1_99994716	1	99994716	0.317982	1.84708e-34	-0.809277
chr1:100188601-100190899	1184	1981648	1_100279840	1	100279840	0.0824141	1.43794e-09	-0.316565
chr1:100200472-100203372	640	1100285	1_100338195	1	100338195	0.51297	4.96283e-12	-0.402682
chr1:100513913-100516158	74	199881	1_100520008	1	100520008	0.0805188	6.82325e-09	-0.360608
chr1:100728852-100730141	1777	1680229	1_100904058	1	100904058	0.0211448	4.13083e-09	0.365183
chr1:100849226-100851043	161	1455733	1_101460161	1	101460161	0.0418462	2.602e-06	-0.372874
chr1:100933270-100940647	1405	1901906	1_101171354	1	101171354	0.0224966	2.14339e-09	0.290458
chr1:101208922-101211601	15	5497	1_101218444	1	101218444	0.167379	1.2544e-25	0.705668
chr1:101211749-101212525	139	982531	1_101198913	1	101198913	0.065914	9.34002e-09	0.42956
chr1:101221177-101222099	17	25245	1_101221425	1	101221425	0.0988929	2.05982e-23	0.766379
chr1:101222435-101224784	13	22266	1_101217527	1	101217527	0.369611	3.45496e-29	0.795602
chr1:101239160-101240009	115	270605	1_101336516	1	101336516	0.0905923	2.97256e-19	0.915463
chr1:101240077-101240657	140	270605	1_101336516	1	101336516	0.0179793	4.39185e-12	0.706372
chr1:101248014-101249700	14	6438	1_101223109	1	101223109	0.300737	5.1089e-21	0.680426
chr1:101574215-101577288	23	812148	1_101491321	1	101491321	0.205791	1.12299e-15	0.60208
chr1:101713560-101714833	638	1260013	1_101686926	1	101686926	0.016693	2.47218e-18	-0.567394
chr1:103671483-103674137	137	1779952	1_103667487	1	103667487	0.0520715	2.46086e-06	0.244267
chr1:103854161-103855728	34	15831	1_103845541	1	103845541	0.1085	1.4819e-10	0.36872
chr1:103885506-103887392	353	1365515	1_103897744	1	103897744	0.0220433	1.50223e-08	0.333091
chr1:104288307-104294243	266	521863	1_104460489	1	104460489	0.488022	4.83648e-17	-0.553871
chr1:104317534-104319509	518	1484832	1_104285532	1	104285532	0.195272	3.54574e-08	0.320057
chr1:104352147-104353695	431	1919854	1_103694945	1	103694945	0.0758284	1.89305e-09	-0.350641
chr1:104392346-104393989	93	847857	1_103964818	1	103964818	0.0789074	3.32514e-10	-0.342705
chr1:104469529-104470833	4	221	1_104470461	1	104470461	0.222205	1.15609e-14	0.479405
chr1:104473815-104475023	140	1441973	1_103964137	1	103964137	0.0239792	8.39615e-11	0.454451
chr1:105314566-105316433	432	1417253	1_104409200	1	104409200	0.0296994	1.07688e-06	-0.464658
chr1:106095588-106097031	211	1312190	1_106048604	1	106048604	0.0268498	1.44949e-08	0.632054
chr1:106485377-106487231	57	802358	1_106493795	1	106493795	0.0644589	3.95826e-06	0.422535
chr1:106496186-106498027	48	1285136	1_106494688	1	106494688	0.1254	2.81903e-07	-0.505646
chr1:106622200-106623225	51	1075613	1_106698037	1	106698037	0.0814639	2.44177e-06	-0.291321
chr1:106689758-106691064	927	1924893	1_106686051	1	106686051	0.0175101	4.38055e-09	0.371512
chr1:106692764-106693951	1764	1950463	1_107101954	1	107101954	0.0296967	2.95879e-09	0.463929
chr1:106693954-106694630	596	1629833	1_106719153	1	106719153	0.549625	1.42564e-09	-0.506877
chr1:106698205-106700143	311	1879717	1_106672363	1	106672363	0.0425824	2.07294e-06	0.404239
chr1:106705745-106710390	93	127087	1_106743681	1	106743681	0.0712452	2.13557e-28	-0.746789
chr1:106736817-106764362	49	76782	1_107381391	1	107381391	0.0472577	1.16803e-16	0.155394
chr1:106785522-106800416	31	117974	1_106794704	1	106794704	0.347323	1.99641e-12	0.306217
chr1:106816376-106819076	1	1	1_106818290	1	106818290	0.682904	1.63045e-30	0.713511
chr1:106826784-106830054	3	2535	1_106829063	1	106829063	0.373638	7.80344e-13	0.46768
chr1:106832666-106847024	362	1761979	1_106724711	1	106724711	0.0169316	1.48307e-07	0.185822
chr1:106851780-106853737	991	1943650	1_106581822	1	106581822	0.00966173	1.86715e-06	0.439206
chr1:106896777-106899902	507	1500254	1_106969889	1	106969889	0.0214428	2.61042e-07	0.222749
chr1:106913644-106916749	217	1243402	1_106708263	1	106708263	0.0179994	3.15449e-07	-0.385471
chr1:106925888-106936286	236	1052931	1_106856524	1	106856524	0.0190476	3.95598e-06	-0.179463
chr1:106969925-106972356	297	1539640	1_107094082	1	107094082	0.125439	5.78762e-07	0.264668
chr1:107010363-107019574	512	1503021	1_106967478	1	106967478	0.0446628	2.22814e-16	-0.298697
chr1:107030608-107031531	413	1992701	1_106691192	1	106691192	0.0269785	8.47451e-07	-0.680681
chr1:107177542-107191366	12	82393	1_107219872	1	107219872	0.117111	1.69004e-12	-0.232925
chr1:107214275-107220696	1563	1992375	1_106589838	1	106589838	0.0445222	3.99377e-10	-0.256644
chr1:107222439-107225318	59	755860	1_107131208	1	107131208	0.0474392	7.63727e-06	-0.405538
chr1:107248833-107254138	877	1961150	1_108067400	1	108067400	0.0205813	2.84789e-08	-0.402431
chr1:107256970-107262047	166	1715780	1_108146650	1	108146650	0.120064	2.11789e-08	0.370463
chr1:107386394-107387648	187	822399	1_107383522	1	107383522	0.0162903	2.31303e-14	-0.750917
chr1:107459186-107467296	42	1310838	1_106870549	1	106870549	0.187881	3.08367e-06	0.253544
chr1:107468505-107470085	276	627393	1_107621514	1	107621514	0.012112	2.94539e-10	-0.413848
chr1:107470097-107477200	533	421665	1_107388139	1	107388139	0.0195243	7.79088e-14	-0.329596
chr1:107543966-107556120	428	1365432	1_107103179	1	107103179	0.109105	4.84176e-07	-0.34054
chr1:107748827-107750563	1242	1933575	1_108727513	1	108727513	0.0229633	2.64516e-08	0.328297
chr1:107790692-107793772	146	292519	1_107892251	1	107892251	0.0343203	5.87209e-06	0.304408
chr1:107834015-107836856	964	1913639	1_107245290	1	107245290	0.0146844	4.76045e-13	-0.43588
chr1:107883729-107885071	475	1778238	1_108239576	1	108239576	0.0110835	1.30054e-06	-0.708343
chr1:107885578-107895090	52	112314	1_107903593	1	107903593	0.185735	9.4887e-10	0.194832
chr1:107895872-107903896	59	60169	1_107904313	1	107904313	0.134512	4.32751e-15	0.379274
chr1:107910118-107915439	125	1110392	1_107892638	1	107892638	0.0983723	3.0972e-07	0.243642
chr1:107927533-107933555	57	876030	1_108000920	1	108000920	0.0607101	3.55342e-06	-0.335761
chr1:107970789-107976423	71	210835	1_107960016	1	107960016	0.0821276	9.34487e-10	-0.361432
chr1:107996622-108000924	158	1610830	1_108017260	1	108017260	0.129549	1.75862e-25	0.514188
chr1:108004864-108035791	10	15827	1_108017260	1	108017260	0.197323	1.2473e-38	0.531027
chr1:108038897-108041126	1185	1942548	1_108029676	1	108029676	0.018266	1.20622e-10	0.401815
chr1:108041432-108049773	24	921263	1_108049775	1	108049775	0.118328	1.36148e-21	0.42301
chr1:108049792-108051280	699	1920349	1_107284929	1	107284929	0.0104561	2.83436e-06	0.304291
chr1:108051290-108052818	10	1650780	1_108871776	1	108871776	0.362003	4.39865e-06	-0.433666
chr1:108057421-108059773	1340	1909934	1_108062842	1	108062842	0.0137223	4.24291e-08	-0.354213
chr1:108059861-108064240	1790	1954950	1_107297118	1	107297118	0.00954999	3.14899e-08	-0.361208
chr1:108064577-108066686	1275	1998991	1_107621887	1	107621887	0.0473506	1.94217e-07	0.786202
chr1:108067226-108070234	1438	1997173	1_107231608	1	107231608	0.0138211	3.04746e-09	0.346047
chr1:108070861-108072732	982	1909612	1_108903283	1	108903283	0.0138894	1.1662e-06	-0.296097
chr1:108092485-108099941	2155	1999121	1_107094082	1	107094082	0.0097938	6.16451e-08	0.289351
chr1:108117832-108119092	5	12542	1_108107486	1	108107486	0.365756	1.0132e-17	0.631702
chr1:108124740-108130229	45	184042	1_108153767	1	108153767	0.44382	1.0009e-11	0.470133
chr1:108131851-108135845	361	1958552	1_107160551	1	107160551	0.0382559	2.59093e-08	0.403256
chr1:108140598-108151487	46	236882	1_108140308	1	108140308	0.137345	1.20571e-20	0.353483
chr1:108161634-108163883	717	1935461	1_108251202	1	108251202	0.0724375	2.74682e-09	0.423906
chr1:108205084-108208949	297	532886	1_108237343	1	108237343	0.0275156	2.48355e-06	-0.192375
chr1:108404717-108417397	163	725228	1_108318100	1	108318100	0.0529278	5.48707e-08	0.303197
chr1:108662113-108668860	24	1034240	1_107684618	1	107684618	0.173104	7.1061e-10	-0.332828
chr1:108689666-108691338	609	1536995	1_109327926	1	109327926	0.028461	1.65551e-13	0.904742
chr1:108806398-108843024	150	1577283	1_108728059	1	108728059	0.152793	5.77186e-11	0.136046
chr1:108861465-108863882	1891	1908416	1_108051853	1	108051853	0.0128331	5.96128e-08	0.339675
chr1:108866038-108867575	2121	1997764	1_109786897	1	109786897	0.00348143	4.66643e-07	0.299114
chr1:108926197-108929588	166	927181	1_108050842	1	108050842	0.062907	3.40135e-18	-0.477568
chr1:108946333-108951685	12	374302	1_108603280	1	108603280	0.201153	1.54407e-22	0.370184
chr1:108961981-108963446	21	18377	1_108965815	1	108965815	0.0732388	1.59658e-30	0.735675
chr1:109199115-109202297	98	205090	1_109356574	1	109356574	0.0767714	1.61685e-11	-0.392857
chr1:109399216-109400540	19	94051	1_109378338	1	109378338	0.291707	5.96456e-23	0.67107
chr1:109413447-109423689	731	1971093	1_109354694	1	109354694	0.02489	2.79456e-07	0.186213
chr1:109519744-109521250	27	10071	1_109526621	1	109526621	0.0609548	1.38074e-13	-0.492835
chr1:109824815-109826344	1690	1830117	1_109280758	1	109280758	0.0204745	2.86154e-10	0.426044
chr1:109919872-109951157	1464	1993784	1_109911568	1	109911568	0.00846634	9.53833e-10	0.0946721
chr1:109975891-109978038	813	1669183	1_110268857	1	110268857	0.125424	3.73193e-11	-0.384515
chr1:111079831-111081523	385	1718060	1_111137183	1	111137183	0.0481916	1.13361e-11	0.440033
chr1:111092749-111097994	58	76554	1_111095028	1	111095028	0.131683	2.36774e-10	-0.302998
chr1:111098292-111102818	13	23292	1_111100391	1	111100391	0.828452	3.13605e-12	-0.352114
chr1:111176193-111177735	87	1672423	1_110353548	1	110353548	0.0561387	7.68378e-08	-0.437845
chr1:111298498-111309613	111	1458822	1_111362596	1	111362596	0.0451168	1.73104e-08	-0.402512
chr1:111333732-111340276	847	1976275	1_110650876	1	110650876	0.1067	1.17494e-10	-0.248679
chr1:111373354-111407105	45	1527555	1_112278517	1	112278517	0.0899101	9.81726e-07	0.122928
chr1:111407123-111452207	20	661167	1_111204715	1	111204715	0.279979	2.61778e-07	0.188311
chr1:111544211-111545794	45	844776	1_111568582	1	111568582	0.0316997	1.08482e-06	0.460695
chr1:111585953-111596467	770	1976958	1_111736513	1	111736513	0.00965903	2.76677e-06	0.162346
chr1:111604050-111616613	15	1538988	1_111608332	1	111608332	0.254607	1.30204e-09	0.328682
chr1:111649659-111665177	4	2874	1_111657735	1	111657735	0.829047	5.74787e-35	0.592509
chr1:112269298-112270619	689	1484658	1_111655088	1	111655088	0.0129923	1.55988e-06	0.281819
chr1:112419046-112421398	228	1559075	1_112767929	1	112767929	0.0738788	1.59606e-09	-0.438788
chr1:112539186-112542056	11	1098667	1_113523624	1	113523624	0.222454	7.50033e-08	0.550222
chr1:112580189-112582314	174	1724368	1_112720250	1	112720250	0.0169251	4.19906e-06	-0.334094
chr1:112598069-112599139	1143	1956869	1_112722831	1	112722831	0.0184583	1.63904e-07	-0.309525
chr1:112601854-112603402	909	1974840	1_112420423	1	112420423	0.0508842	1.99527e-09	0.387114
chr1:112615106-112616477	1152	1954680	1_112547277	1	112547277	0.00365813	7.90161e-07	0.318008
chr1:112616556-112620737	25	813499	1_112740487	1	112740487	0.61285	2.477e-25	-0.477611
chr1:112620802-112622635	1011	1967477	1_112101785	1	112101785	0.0125824	4.06756e-08	0.381897
chr1:112623433-112624489	7	1245198	1_112909034	1	112909034	0.210373	6.69473e-06	0.278169
chr1:112625461-112627943	387	1164919	1_112778878	1	112778878	0.0453384	1.36665e-15	0.445065
chr1:112648070-112649722	94	961017	1_112657929	1	112657929	0.207031	4.47866e-07	-0.551343
chr1:112649738-112651070	20	188152	1_112584996	1	112584996	0.233867	3.03706e-06	-0.435716
chr1:112693153-112694542	208	1898425	1_112700650	1	112700650	0.027837	1.99785e-06	0.33307
chr1:112720104-112728064	40	604956	1_112422751	1	112422751	0.0951873	1.16709e-06	0.319722
chr1:112738460-112742211	545	1573060	1_113662233	1	113662233	0.0670435	3.01413e-08	-0.45436
chr1:112774904-112780804	351	1608065	1_112773318	1	112773318	0.0406709	7.69815e-09	-0.272524
chr1:112791137-112793272	81	53652	1_112791148	1	112791148	0.0337584	9.11065e-15	-0.610887
chr1:112923123-112925600	2	18183	1_112925690	1	112925690	0.685999	3.17968e-22	-0.479569
chr1:112930001-112932891	20	635565	1_112904792	1	112904792	0.326905	3.95862e-23	-0.51031
chr1:112932974-112933932	7	121900	1_112903991	1	112903991	0.319936	1.94717e-25	-0.564777
chr1:112934084-112937112	3	20899	1_112907508	1	112907508	0.403832	7.50853e-28	-0.561223
chr1:112941738-112944265	15	88792	1_112202871	1	112202871	0.115828	1.10299e-12	-0.292194
chr1:113083747-113088383	123	531448	1_114081667	1	114081667	0.00771366	1.76644e-30	0.823658
chr1:113094172-113096417	74	1429100	1_113527028	1	113527028	0.121343	1.30557e-06	-0.408504
chr1:113251407-113255110	129	1081237	1_113520342	1	113520342	0.0700196	6.5445e-09	-0.279393
chr1:113333259-113334927	67	1131145	1_113986518	1	113986518	0.0658833	4.75579e-06	0.225956
chr1:113515853-113522281	1468	1956927	1_113482775	1	113482775	0.0290845	2.73409e-10	0.406889
chr1:113565936-113589056	423	1604796	1_113825976	1	113825976	0.0205479	5.07171e-10	-0.201225
chr1:113593194-113600831	39	811402	1_113636916	1	113636916	0.129317	3.27537e-09	0.48266
chr1:113674336-113675731	939	1886719	1_113948615	1	113948615	0.0110995	6.41933e-07	0.290315
chr1:113689879-113690709	103	1518305	1_113803081	1	113803081	0.0724768	2.156e-06	-0.423105
chr1:113701176-113702642	174	1734970	1_112940532	1	112940532	0.0151224	5.49937e-06	0.246176
chr1:113703859-113709556	33	67492	1_113764824	1	113764824	0.186999	1.14457e-25	-0.487674
chr1:113720782-113721655	274	1113679	1_114351109	1	114351109	0.0195646	5.68869e-06	0.211984
chr1:113721727-113730158	66	272414	1_113709528	1	113709528	0.0681726	1.86522e-22	-0.439311
chr1:113738050-113740682	863	1637141	1_114135416	1	114135416	0.0158668	5.73027e-13	0.415723
chr1:113762766-113765140	979	1717449	1_113871895	1	113871895	0.00812765	2.88832e-11	0.348194
chr1:113777287-113781546	812	1957918	1_114348616	1	114348616	0.0217268	4.08373e-14	0.348119
chr1:113794432-113796808	1191	1985471	1_113840138	1	113840138	0.0144992	9.60566e-09	-0.332384
chr1:113807332-113812141	86	1123345	1_113836509	1	113836509	0.0938394	1.06802e-16	-0.503459
chr1:113812713-113815529	261	1652893	1_112930177	1	112930177	0.030354	4.17204e-06	-0.454427
chr1:113815612-113821439	1044	1719530	1_113811456	1	113811456	0.0415944	9.54913e-10	-0.323163
chr1:113826369-113827986	77	1764395	1_112841209	1	112841209	0.0554914	4.93564e-06	-0.316537
chr1:113829122-113832432	1516	1982803	1_114480041	1	114480041	0.0249728	1.86726e-09	-0.332393
chr1:113832566-113838133	754	1980606	1_113386707	1	113386707	0.102021	5.1927e-15	0.407114
chr1:113838371-113840097	182	1123345	1_113586529	1	113586529	0.0500735	2.35374e-12	-0.458015
chr1:113841900-113855241	417	1467595	1_113897782	1	113897782	0.0816394	7.71868e-33	0.398757
chr1:113875612-113885420	494	1467595	1_113854373	1	113854373	0.0324673	5.83038e-29	0.415219
chr1:113894420-113903589	457	1467595	1_113386707	1	113386707	0.118199	9.42778e-30	0.400893
chr1:114132923-114133989	436	1640806	1_114134344	1	114134344	0.0247739	3.78458e-07	-0.285931
chr1:114162894-114167763	92	1124688	1_113703520	1	113703520	0.0356145	4.92876e-06	0.279898
chr1:114226241-114231041	305	503421	1_114286892	1	114286892	0.012935	2.70354e-07	0.540639
chr1:114374882-114377519	2	4044	1_114380578	1	114380578	0.599788	6.97467e-13	-0.486542
chr1:114380401-114382458	241	1332437	1_114381506	1	114381506	0.0826646	7.4272e-07	0.319705
chr1:114382944-114400996	10	8933	1_114386851	1	114386851	0.149101	1.35916e-09	-0.131744
chr1:114419158-114447192	478	1988554	1_113430824	1	113430824	0.0204354	4.77123e-18	0.735946
chr1:114461280-114484403	1197	1990999	1_113903413	1	113903413	0.0549217	1.18348e-08	0.242437
chr1:114487812-114498539	17	718004	1_114459197	1	114459197	0.139857	6.44747e-06	0.154094
chr1:114507461-114512007	58	482433	1_114509568	1	114509568	0.363479	2.37446e-09	0.754633
chr1:114559471-114560258	83	229813	1_114556193	1	114556193	0.0389158	3.48803e-06	0.518767
chr1:114577254-114601067	192	448409	1_114711485	1	114711485	0.0273929	6.18368e-08	-0.156654
chr1:114627619-114629597	164	310375	1_114714911	1	114714911	0.0713269	8.39836e-12	0.552779
chr1:114786947-114787772	39	347168	1_114747256	1	114747256	0.1135	9.35628e-06	-0.28212
chr1:114937167-114940799	305	1992808	1_115117534	1	115117534	0.0217957	2.21839e-06	0.550068
chr1:115294209-115297001	571	1951507	1_114458343	1	114458343	0.0492242	5.51063e-07	0.233397
chr1:115469577-115472736	1176	1993295	1_115583773	1	115583773	0.0245033	3.81167e-08	-0.284342
chr1:115857823-115859065	4	1748844	1_115070693	1	115070693	0.485439	5.61724e-06	0.3831
chr1:115860301-115863460	50	1865198	1_116253054	1	116253054	0.057883	8.37681e-06	-0.190893
chr1:115890499-115891148	929	1664945	1_115705187	1	115705187	0.0208881	3.53854e-09	-0.368739
chr1:115897948-115901019	654	1824261	1_115709160	1	115709160	0.0608951	1.99104e-16	-0.440411
chr1:116447914-116456163	117	1876572	1_116560376	1	116560376	0.0416756	1.50208e-06	-0.154681
chr1:116531603-116535452	2	173839	1_116669541	1	116669541	0.677887	6.03443e-06	-0.333919
chr1:117273439-117279443	291	1222269	1_117159326	1	117159326	0.220585	3.83382e-32	0.588662
chr1:117293795-117297349	358	1224189	1_117159326	1	117159326	0.0765542	1.22364e-30	0.561085
chr1:117336449-117339097	246	1211274	1_117103659	1	117103659	0.0650467	9.44376e-27	0.580469
chr1:118539141-118543510	96	195988	1_118542040	1	118542040	0.0543787	1.83165e-11	-0.427455
chr1:118933889-118934740	66	126204	1_118942590	1	118942590	0.138694	9.2675e-29	-0.764459
chr1:118937581-118944219	224	1855884	1_118805485	1	118805485	0.048432	1.19169e-09	0.616499
chr1:118968105-118979769	68	1803506	1_119849267	1	119849267	0.647358	2.43355e-15	0.251645
chr1:118988196-118996767	14	240218	1_119118749	1	119118749	0.116658	1.11262e-20	-0.446724
chr1:118999265-119004404	711	1312486	1_118960627	1	118960627	0.0246205	1.70091e-13	0.351955
chr1:119004798-119008671	149	1002171	1_119010597	1	119010597	0.0415891	1.74942e-15	0.442428
chr1:119010598-119014332	509	1989918	1_118220533	1	118220533	0.0427337	2.10827e-12	0.379448
chr1:119014714-119016462	106	1974547	1_118994223	1	118994223	0.0503633	4.83095e-09	-0.373636
chr1:119035205-119058788	26	358390	1_119291010	1	119291010	0.314613	2.53094e-12	0.183451
chr1:119072997-119076633	702	1952526	1_119131278	1	119131278	0.00950913	8.92063e-07	-0.276981
chr1:119363305-119364974	1073	1996535	1_119008940	1	119008940	0.0173375	7.20038e-08	0.294963
chr1:119481379-119484562	36	153216	1_119351417	1	119351417	0.12029	2.61764e-25	0.786684
chr1:119491739-119494315	35	154717	1_119494082	1	119494082	0.0915645	6.21721e-26	0.661554
chr1:119539546-119547891	412	1739886	1_119398529	1	119398529	0.0225158	5.61428e-07	0.157252
chr1:119662698-119664225	202	1258763	1_119669482	1	119669482	0.207536	5.3586e-08	-0.411673
chr1:119866214-119869522	1	1	1_119887027	1	119887027	0.969446	1.71062e-20	-0.489099
chr1:120001613-120002399	18	738138	1_120001425	1	120001425	0.837367	9.4117e-10	0.584675
chr1:120024988-120028492	54	25739	1_120011743	1	120011743	0.0549488	1.36139e-08	-0.256991
chr1:120030263-120032710	34	86824	1_120058051	1	120058051	0.0549274	2.98121e-12	-0.514577
chr1:120076667-120078349	84	581706	1_120126302	1	120126302	0.203391	3.69811e-10	-0.503013
chr1:121062524-121072963	51	114802	1_121066531	1	121066531	0.03676	3.2308e-14	-0.289645
chr1:121117095-121124269	178	1339128	1_120362824	1	120362824	0.396186	7.43982e-08	-0.238781
chr1:121139823-121152285	338	1848973	1_121174932	1	121174932	0.0584574	2.06945e-07	-0.107998
chr1:121196895-121198178	14	218331	1_121183167	1	121183167	0.527707	1.44213e-11	0.499294
chr1:121278225-121280485	71	1160065	1_121308808	1	121308808	0.0423281	7.72547e-07	-0.234933
chr1:121328886-121331783	1204	1945889	1_121315776	1	121315776	0.0636946	7.69686e-09	0.31791
chr1:121404251-121418338	315	1469244	1_121404370	1	121404370	0.0132998	2.20482e-06	-0.101832
chr1:121418357-121426030	2	24104	1_121423039	1	121423039	0.457091	1.46227e-29	-0.681822
chr1:121439218-121443984	963	1974538	1_121412065	1	121412065	0.0747065	1.29149e-07	-0.342159
chr1:121722326-121726816	140	854374	1_121711560	1	121711560	0.014693	1.74317e-06	-0.270449
chr1:122245596-122246713	25	1483781	1_122102058	1	122102058	0.300457	2.7232e-06	0.293431
chr1:122258881-122261154	386	1797692	1_121695852	1	121695852	0.0977556	4.31838e-07	0.510022
chr1:122403792-122405615	493	1737077	1_122372654	1	122372654	0.0117235	1.04318e-06	-0.315586
chr1:122612559-122615871	86	1363807	1_123143734	1	123143734	0.082084	1.89959e-13	-0.417042
chr1:122632178-122638968	172	1553185	1_122644027	1	122644027	0.149085	4.3679e-07	0.140107
chr1:122639019-122646273	58	1754153	1_122836919	1	122836919	0.0400599	7.79929e-06	0.179924
chr1:122811399-122812667	599	1549712	1_122546288	1	122546288	0.0273038	8.93981e-09	0.337149
chr1:122957907-122959109	10	9237	1_122970466	1	122970466	0.167276	6.57315e-12	0.390319
chr1:123248582-123252374	78	1875449	1_123433514	1	123433514	0.103828	2.18431e-08	-0.282926
chr1:123263344-123264538	118	1770234	1_123434087	1	123434087	0.107836	1.38217e-06	-0.375731
chr1:123355648-123358519	37	662730	1_123272014	1	123272014	0.284824	6.68839e-09	-0.339969
chr1:123443413-123444607	121	742501	1_123467342	1	123467342	0.0681106	4.52234e-08	0.323551
chr1:123454191-123457293	24	54630	1_123461537	1	123461537	0.516148	1.19043e-12	-0.372483
chr1:123499240-123500540	389	1983359	1_122852891	1	122852891	0.0743847	4.39595e-08	-0.38829
chr1:123847782-123850455	91	1385573	1_123852345	1	123852345	0.0628421	2.19669e-06	-0.306097
chr1:124007624-124012022	517	1901878	1_124009147	1	124009147	0.0488793	4.84591e-07	0.290448
chr1:126070151-126071457	216	1598300	1_126134277	1	126134277	0.0132899	7.40232e-06	-0.380587
chr1:126071980-126079675	68	97410	1_126067798	1	126067798	0.310197	8.96933e-28	-0.618346
chr1:126110142-126116721	276	563089	1_126130209	1	126130209	0.0527989	1.23735e-10	-0.325679
chr1:126116753-126121034	17	30553	1_126093217	1	126093217	0.331056	1.77835e-13	0.391384
chr1:126122781-126125639	22	1058836	1_126195199	1	126195199	0.124493	9.24161e-06	-0.277908
chr1:126360004-126386295	1	1	1_126376677	1	126376677	0.970738	9.21191e-26	-0.447417
chr1:126390888-126394888	3	11477	1_126435580	1	126435580	0.677751	3.0179e-38	-0.858795
chr1:126394900-126415163	5	59672	1_126435580	1	126435580	0.60271	1.36101e-36	-0.629887
chr1:126436969-126441438	23	61279	1_126435580	1	126435580	0.410814	1.36212e-20	-0.448822
chr1:126470787-126472234	83	1633933	1_126473386	1	126473386	0.132834	1.62754e-06	-0.449094
chr1:126509745-126513945	18	713590	1_126467724	1	126467724	0.12046	9.59833e-06	0.305226
chr1:126515171-126525303	667	1923519	1_126510795	1	126510795	0.141777	2.36485e-15	-0.762446
chr1:126540438-126544511	177	1533332	1_127414387	1	127414387	0.0356762	3.22517e-06	-0.142565
chr1:126685306-126710146	239	789217	1_126894210	1	126894210	0.568604	2.03346e-16	-0.378593
chr1:126714953-126730086	89	133624	1_126746470	1	126746470	0.0178306	1.09308e-27	-0.45535
chr1:126744129-126745597	928	1161347	1_126594810	1	126594810	0.0202573	5.52621e-09	-0.405525
chr1:127017247-127021210	706	715451	1_127080334	1	127080334	0.0301897	1.97535e-09	0.359861
chr1:127027149-127029403	660	907527	1_127270816	1	127270816	0.00864787	5.3101e-07	0.346829
chr1:127030227-127032121	290	1651048	1_126889776	1	126889776	0.25986	2.48947e-09	0.312795
chr1:127809567-127817317	54	1173719	1_128780167	1	128780167	0.0724312	2.74443e-06	-0.119747
chr1:127828113-127835249	316	1689020	1_127531321	1	127531321	0.018975	5.68676e-06	-0.293078
chr1:128073588-128075774	114	274064	1_128075925	1	128075925	0.202695	7.8475e-09	0.456758
chr1:128304443-128306740	1213	1782254	1_128474261	1	128474261	0.0945488	5.16081e-08	0.421665
chr1:128330103-128333987	2	1522817	1_127374557	1	127374557	0.856767	3.52854e-06	0.166875
chr1:128444171-128446044	278	1237090	1_128478318	1	128478318	0.0466768	1.32739e-08	-0.293314
chr1:128776524-128779241	509	1784578	1_128314112	1	128314112	0.0595434	2.76144e-09	-0.349178
chr1:128920683-128930992	9	1190432	1_129898435	1	129898435	0.335836	6.46901e-06	-0.159271
chr1:129011322-129014834	99	1187172	1_129250981	1	129250981	0.0880881	3.63146e-06	0.508955
chr1:129080264-129087875	6	3481	1_129091113	1	129091113	0.885191	1.17486e-16	-0.378494
chr1:129088022-129095632	1	1	1_129091113	1	129091113	0.999985	1.0309e-26	-0.51936
chr1:129095669-129102128	1	1	1_129091113	1	129091113	0.982578	4.1332e-16	-0.219614
chr1:129274164-129279315	2	29	1_129276929	1	129276929	0.46707	4.70994e-31	-0.646884
chr1:129435268-129436291	216	1722952	1_128558850	1	128558850	0.0234814	1.43854e-06	0.43323
chr1:129438876-129440726	35	1254182	1_128571944	1	128571944	0.294065	1.40753e-07	-0.486263
chr1:129441203-129444690	741	1995534	1_129218360	1	129218360	0.0340674	5.3445e-12	0.391118
chr1:129444720-129447688	323	1185184	1_129469187	1	129469187	0.0365629	1.10507e-06	0.437257
chr1:129569028-129573792	507	1849623	1_129769688	1	129769688	0.0480418	3.88055e-07	0.297924
chr1:129584035-129591673	21	967026	1_129585279	1	129585279	0.12052	1.20141e-05	0.262353
chr1:129871687-129877033	10	1194972	1_129444844	1	129444844	0.252752	2.9932e-20	1.06394
chr1:130094424-130106175	79	732870	1_130696544	1	130696544	0.209	6.41834e-16	0.442112
chr1:130106177-130108038	3	1562166	1_130889397	1	130889397	0.722664	5.00345e-06	0.283413
chr1:130485796-130489484	18	62848	1_130480730	1	130480730	0.318912	3.69653e-23	0.562571
chr1:130546131-130556400	341	981732	1_130760498	1	130760498	0.041619	6.45634e-13	0.280175
chr1:130583338-130586116	107	208968	1_130663113	1	130663113	0.0355255	4.129e-09	0.437333
chr1:130901856-130902964	134	342375	1_130905164	1	130905164	0.0256703	2.51641e-07	-0.437508
chr1:130907668-130918652	64	36189	1_130907651	1	130907651	0.0591115	1.54186e-21	-0.26997
chr1:130927742-130932198	27	24699	1_130914465	1	130914465	0.0806002	9.28557e-26	-0.51139
chr1:130939048-130941283	156	653654	1_131470793	1	131470793	0.0146653	9.68608e-24	1.09721
chr1:131352992-131356211	1082	1999059	1_130411226	1	130411226	0.0216098	9.20744e-08	-0.245581
chr1:131570215-131572393	116	1152739	1_131584288	1	131584288	0.441268	6.49514e-08	-0.577467
chr1:131825804-131829686	350	1620160	1_131829103	1	131829103	0.0812177	5.77256e-10	-0.335058
chr1:131862053-131863076	96	837833	1_131811260	1	131811260	0.0356864	2.59446e-09	0.376154
chr1:132243024-132245248	5	1016799	1_132244176	1	132244176	0.717681	4.51729e-06	-0.280783
chr1:132700238-132704717	343	1706216	1_132717588	1	132717588	0.0256225	1.49239e-06	-0.201455
chr1:132743254-132745796	899	1991627	1_132783556	1	132783556	0.0235768	4.45288e-14	0.424226
chr1:132882419-132886833	1289	1734637	1_132668095	1	132668095	0.0422329	1.233e-15	0.417695
chr1:132908087-132908893	4	251	1_132398825	1	132398825	0.605027	6.14638e-06	-0.520806
chr1:132982242-132985152	1819	1849225	1_133393902	1	133393902	0.00482941	1.32383e-06	0.298493
chr1:133202478-133206097	1872	1996818	1_133605731	1	133605731	0.228556	1.10545e-09	0.342308
chr1:133279932-133283396	222	313907	1_133290472	1	133290472	0.0205054	2.53754e-21	-0.478987
chr1:133307952-133310448	201	313565	1_133207310	1	133207310	0.115442	4.27403e-27	-0.588159
chr1:133344832-133346579	737	715594	1_133349718	1	133349718	0.0148501	4.96986e-14	-0.40226
chr1:133361909-133363869	609	615431	1_133401640	1	133401640	0.0916387	1.98495e-24	-0.479424
chr1:134343306-134344868	388	1930262	1_134658345	1	134658345	0.0465302	2.25109e-10	-0.375157
chr1:134454544-134455533	484	1767238	1_134379757	1	134379757	0.082662	2.89144e-07	-0.312244
chr1:134536730-134541795	73	88633	1_134596777	1	134596777	0.0648771	2.12571e-35	-0.536276
chr1:134594824-134595649	673	1996693	1_134316026	1	134316026	0.0643128	5.76028e-08	0.298917
chr1:134601899-134602825	961	1991288	1_134572164	1	134572164	0.00578629	5.03559e-06	-0.254975
chr1:134964466-134965810	47	937674	1_135356322	1	135356322	0.149263	2.43417e-17	0.909935
chr1:135700926-135703197	187	1467825	1_135979032	1	135979032	0.089901	7.45835e-07	-0.249385
chr1:135981971-135992670	211	1931226	1_135456151	1	135456151	0.0165523	2.05707e-08	0.272777
chr1:136016021-136018621	171	385328	1_136267570	1	136267570	0.015758	8.02055e-06	0.461604
chr1:136120090-136122295	48	37843	1_135181907	1	135181907	0.231443	6.1983e-07	-0.269753
chr1:136483879-136485517	73	1084402	1_137058481	1	137058481	0.15518	1.05531e-07	0.270439
chr1:136893907-136896646	412	1365679	1_137228656	1	137228656	0.0578347	1.69743e-10	-0.350592
chr1:137007884-137009989	27	827800	1_137436546	1	137436546	0.229369	1.49741e-06	0.297787
chr1:137114856-137117195	87	174254	1_137117709	1	137117709	0.0232035	1.96977e-14	-0.504626
chr1:137191483-137193866	49	1192658	1_136926073	1	136926073	0.0609366	1.21483e-05	-0.295168
chr1:137241481-137253386	415	1122215	1_137243985	1	137243985	0.0451612	3.34557e-08	-0.129684
chr1:137256653-137266153	177	233370	1_137144407	1	137144407	0.016828	5.31005e-08	-0.262714
chr1:137280269-137282904	699	1792433	1_137184896	1	137184896	0.0104636	1.9217e-06	-0.561782
chr1:138074428-138078524	357	763215	1_138022000	1	138022000	0.0123341	3.76959e-18	-0.762483
chr1:138078618-138083145	445	763215	1_138012089	1	138012089	0.0258148	5.24446e-16	-0.703593
chr1:138085270-138091471	636	1527429	1_137970025	1	137970025	0.0199489	4.62326e-08	-0.240598
chr1:138094301-138099247	5	183785	1_138042270	1	138042270	0.909231	1.63541e-21	0.592555
chr1:138242179-138245090	545	512872	1_138245866	1	138245866	0.0238868	2.42294e-10	0.391348
chr1:138681571-138686153	28	44122	1_138687919	1	138687919	0.0509796	7.55758e-23	0.661252
chr1:138686607-138687904	29	48231	1_138687919	1	138687919	0.199663	1.00392e-19	0.64986
chr1:139177189-139179219	41	381756	1_139504056	1	139504056	0.101344	1.64805e-21	0.637181
chr1:139496273-139498686	250	1011694	1_140056278	1	140056278	0.0500393	9.75648e-07	0.459397
chr1:139517386-139519288	166	769819	1_139631709	1	139631709	0.0323911	1.05995e-08	0.658099
chr1:139537120-139538238	307	1085793	1_140134885	1	140134885	0.0338094	1.01139e-06	0.492466
chr1:139579103-139589260	143	872627	1_139504056	1	139504056	0.084816	3.58251e-09	-0.310428
chr1:139602581-139608691	2	5812	1_139624297	1	139624297	0.883323	2.29716e-11	0.297502
chr1:139643275-139645281	20	24863	1_139669747	1	139669747	0.161975	7.01419e-07	-0.26293
chr1:139653074-139655635	16	1195	1_139656404	1	139656404	0.0747911	3.22241e-13	0.423852
chr1:139677416-139678878	85	662408	1_139928079	1	139928079	0.0494313	1.86364e-07	-0.35551
chr1:139788405-139807064	63	1003945	1_139813259	1	139813259	0.208029	1.37861e-07	0.188465
chr1:139966796-139967589	38	895214	1_139938647	1	139938647	0.0919327	1.88704e-13	-0.415696
chr1:139971371-139974028	6	12852	1_139147646	1	139147646	0.726121	2.49202e-20	0.477148
chr1:140009219-140011441	239	1921085	1_140308858	1	140308858	0.0811868	1.20797e-18	0.487572
chr1:140914503-140915728	49	463613	1_140908190	1	140908190	0.81608	1.4334e-09	-0.3888
chr1:140955930-140957214	67	114238	1_140989773	1	140989773	0.115945	3.84642e-13	0.523225
chr1:140957826-140959588	132	507985	1_140989773	1	140989773	0.121514	1.92125e-09	0.436047
chr1:140970940-140975119	45	115914	1_141086283	1	141086283	0.0928316	7.96514e-32	-0.733988
chr1:141267864-141270381	399	873291	1_141748248	1	141748248	0.0284832	5.12038e-11	0.418195
chr1:141303316-141304494	84	39628	1_141285319	1	141285319	0.0823448	7.83593e-16	0.470986
chr1:141304550-141305711	70	32003	1_141307988	1	141307988	0.052076	7.4322e-20	0.499801
chr1:141306653-141309638	71	19977	1_141302750	1	141302750	0.0525844	4.28993e-16	0.42253
chr1:141309849-141312016	100	48010	1_141308151	1	141308151	0.0626132	2.49443e-16	0.326033
chr1:141342120-141346034	46	86427	1_141341933	1	141341933	0.0639006	3.58759e-29	0.619902
chr1:141442812-141444618	25	23397	1_141449387	1	141449387	0.135013	1.7189e-08	0.321811
chr1:143045891-143046442	122	115806	1_143051687	1	143051687	0.0393775	3.28205e-13	0.466549
chr1:143046768-143047450	126	385178	1_143081817	1	143081817	0.0403221	5.08805e-12	0.424132
chr1:143199053-143200311	118	1136919	1_143331479	1	143331479	0.402313	3.12784e-08	0.466725
chr1:143413409-143419902	1021	1963889	1_143495155	1	143495155	0.0380706	1.45114e-07	-0.233097
chr1:143420096-143423113	105	879887	1_143390005	1	143390005	0.0517829	2.97809e-13	-0.40543
chr1:143563237-143566700	102	53497	1_143611286	1	143611286	0.0696974	1.5688e-23	-0.661256
chr1:143631842-143637542	23	239326	1_143774326	1	143774326	0.212579	6.82473e-06	0.151064
chr1:143647425-143655543	653	1693984	1_144547398	1	144547398	0.124463	7.06565e-08	0.233329
chr1:143742240-143752784	22	209734	1_143826231	1	143826231	0.781636	1.13951e-19	0.535911
chr1:144040685-144043968	129	1671662	1_144053045	1	144053045	0.0331441	4.39871e-06	-0.270113
chr1:144054855-144058160	21	219694	1_144055406	1	144055406	0.0725324	8.16318e-16	-0.470346
chr1:145197580-145199078	190	1830357	1_145208687	1	145208687	0.0612604	2.66293e-07	0.370976
chr1:145298119-145309618	780	1983078	1_144372614	1	144372614	0.00953255	8.44479e-11	-0.200331
chr1:145311236-145318341	211	1821230	1_145344727	1	145344727	0.0306477	1.8797e-06	0.203718
chr1:145384025-145386544	132	970934	1_145619405	1	145619405	0.0413105	3.37133e-06	-0.575703
chr1:145449178-145452866	8	2539	1_145450609	1	145450609	0.1163	1.42657e-19	0.510948
chr1:145455152-145459781	369	1789057	1_144744535	1	144744535	0.0359085	1.09323e-06	-0.574411
chr1:145469423-145476058	258	945427	1_145144777	1	145144777	0.0178762	5.67225e-07	0.155585
chr1:145480778-145483101	276	1887577	1_144511016	1	144511016	0.0136091	7.6296e-09	-0.565219
chr1:145583802-145591091	285	1877791	1_146025721	1	146025721	0.0237139	2.09024e-06	0.259406
chr1:145598953-145606647	14	22623	1_145835554	1	145835554	0.107732	1.80535e-15	0.642978
chr1:145713976-145718906	474	1724993	1_145725692	1	145725692	0.636096	2.9783e-12	0.21985
chr1:145736083-145738182	131	1622029	1_144772724	1	144772724	0.231908	4.08386e-09	0.450646
chr1:145740334-145753410	1	1	1_145763953	1	145763953	0.999999	6.12246e-22	-0.683616
chr1:145782427-145791851	3	996	1_145679548	1	145679548	0.635278	6.77919e-21	0.453915
chr1:145803911-145807054	13	13279	1_145805200	1	145805200	0.0776389	3.50399e-19	0.892119
chr1:145965807-145984149	21	36811	1_146000881	1	146000881	0.076913	6.49183e-23	-0.376786
chr1:146383499-146391665	115	69156	1_146444672	1	146444672	0.0525489	1.62363e-14	-0.365965
chr1:146397718-146400218	93	852883	1_146464918	1	146464918	0.0251546	1.88664e-07	0.823118
chr1:146400242-146403738	69	101176	1_146395026	1	146395026	0.0320474	2.27278e-10	1.01389
chr1:147233375-147235019	65	1792526	1_147682891	1	147682891	0.152158	5.21938e-07	0.578412
chr1:147266335-147274456	4	42	1_147269912	1	147269912	0.746553	5.65751e-15	0.463441
chr1:147322185-147324383	218	1622774	1_147368001	1	147368001	0.110072	2.61356e-10	0.386343
chr1:147327193-147328995	63	921415	1_147436275	1	147436275	0.137811	6.20157e-07	-0.328516
chr1:147329682-147330908	78	1710074	1_147420079	1	147420079	0.0875743	5.64854e-13	-0.987386
chr1:147460729-147464114	145	1229558	1_147546199	1	147546199	0.222733	1.58276e-09	-0.340991
chr1:147564659-147603232	116	1061641	1_147547999	1	147547999	0.122877	1.196e-10	-0.125487
chr1:147610356-147615931	47	877295	1_147573578	1	147573578	0.063781	3.46453e-06	0.290717
chr1:147630968-147647272	25	14800	1_147643736	1	147643736	0.0632216	2.34868e-22	-0.436016
chr1:147656108-147664960	714	1883805	1_147634654	1	147634654	0.0259417	1.69183e-07	-0.18701
chr1:147703622-147707486	1652	1993489	1_147474499	1	147474499	0.101021	2.51062e-08	-0.307081
chr1:147818373-147821131	6	5048	1_147831051	1	147831051	0.236744	9.6861e-14	0.751062
chr1:147830241-147836168	5	4172	1_147824221	1	147824221	0.909449	3.50471e-19	0.538867
chr1:147860801-147862741	1	1	1_147861723	1	147861723	0.560617	3.93902e-23	0.573457
chr1:147888214-147898221	12	165510	1_147996227	1	147996227	0.580251	1.05076e-14	0.234853
chr1:147946978-147965749	9	9532	1_147940889	1	147940889	0.157319	1.46754e-33	-0.429094
chr1:147973751-147974672	397	1980098	1_147325730	1	147325730	0.0137626	2.16188e-07	0.903936
chr1:147982458-148012673	998	1760435	1_147940889	1	147940889	0.0218518	8.72859e-11	-0.124627
chr1:148012781-148030974	564	838695	1_147564269	1	147564269	0.0108618	2.49473e-10	-0.177104
chr1:148076794-148078461	141	963301	1_148056034	1	148056034	0.102223	5.04763e-08	0.735264
chr1:148093618-148096196	60	1655655	1_147319522	1	147319522	0.0854103	4.27753e-06	-0.444881
chr1:148106751-148108527	1	1	1_148107940	1	148107940	0.97981	1.6596e-17	0.727476
chr1:148125063-148127580	7	5214	1_148126804	1	148126804	0.205198	8.14185e-19	0.626642
chr1:148152485-148159781	484	1454696	1_148397481	1	148397481	0.12437	6.30436e-22	0.498684
chr1:148283779-148285575	708	1983947	1_147953444	1	147953444	0.027112	8.70851e-07	0.552067
chr1:148662290-148664804	527	1728561	1_149505199	1	149505199	0.114531	1.28754e-14	0.357332
chr1:148724671-148726407	283	1798669	1_148075231	1	148075231	0.0159177	2.67757e-06	0.30997
chr1:148829639-148831358	15	33446	1_148826596	1	148826596	0.103825	1.59432e-11	-0.645669
chr1:148946004-148951683	129	1258780	1_148357027	1	148357027	0.0376878	2.05313e-08	0.345016
chr1:148951781-148959368	288	1867639	1_149014113	1	149014113	0.0359089	1.0636e-09	0.508591
chr1:148960539-148961456	1238	1913398	1_149021954	1	149021954	0.0849491	2.69451e-09	-0.412326
chr1:148980527-148984635	50	1871645	1_148995181	1	148995181	0.0378775	5.21873e-07	0.407515
chr1:148985063-148995080	588	1202213	1_149665179	1	149665179	0.0285634	3.87894e-20	0.230361
chr1:149036149-149036879	50	932792	1_149967055	1	149967055	0.135808	4.09632e-15	-0.553978
chr1:149036967-149038356	771	1776537	1_149037019	1	149037019	0.0482501	7.94192e-08	0.347422
chr1:149064828-149066277	41	8346	1_149042274	1	149042274	0.0722968	9.26755e-13	0.421079
chr1:149171928-149172659	46	555019	1_149035367	1	149035367	0.0719682	3.12096e-06	0.374719
chr1:149190523-149208137	208	1011475	1_149240603	1	149240603	0.137908	5.20182e-08	-0.111985
chr1:149208847-149210114	220	1632650	1_148842394	1	148842394	0.028185	5.53351e-06	-0.227833
chr1:149278013-149281558	611	1197468	1_149196885	1	149196885	0.0401575	1.78003e-17	-0.355221
chr1:149575253-149586299	7	82171	1_149663007	1	149663007	0.525796	2.42204e-12	0.426808
chr1:149648259-149649190	26	1066700	1_149644956	1	149644956	0.175291	1.255e-10	0.554897
chr1:149669493-149670335	22	978524	1_149657346	1	149657346	0.182695	4.08078e-09	0.385033
chr1:149696619-149699832	56	63535	1_149706796	1	149706796	0.0492935	3.12797e-22	-0.378993
chr1:149718142-149723305	843	1921018	1_149696794	1	149696794	0.015836	8.26234e-11	-0.213599
chr1:149733785-149760629	33	1080942	1_149968471	1	149968471	0.144456	4.7675e-06	0.264367
chr1:149776356-149787383	379	707990	1_149849696	1	149849696	0.0273235	5.37338e-07	0.257394
chr1:149789010-149801093	1151	1978496	1_149808007	1	149808007	0.00680628	4.17895e-06	0.146508
chr1:149808193-149813348	1578	1973403	1_149196885	1	149196885	0.00329625	3.68259e-06	0.198811
chr1:149816825-149825980	402	1731606	1_149536256	1	149536256	0.0253858	1.1957e-06	0.164293
chr1:150273404-150275108	1153	1994913	1_150276502	1	150276502	0.0246679	1.47248e-13	0.468996
chr1:150647718-150650577	2	3348	1_150619767	1	150619767	0.538545	1.20941e-21	0.462329
chr1:150785784-150788530	64	469708	1_150619767	1	150619767	0.0692593	1.13929e-07	0.278131
chr1:150929888-150931122	15	51239	1_150926534	1	150926534	0.163453	4.23871e-17	-0.595038
chr1:151147175-151148167	357	1904556	1_151002188	1	151002188	0.0497882	3.18579e-10	-0.355569
chr1:151286868-151289997	243	1641847	1_151907262	1	151907262	0.0599931	5.86337e-07	-0.36108
chr1:151294552-151297761	155	1896108	1_150666041	1	150666041	0.0291708	6.40456e-06	0.239261
chr1:152204387-152205217	603	1493710	1_151645514	1	151645514	0.00703259	1.96226e-09	0.713903
chr1:153339509-153340913	1967	1998026	1_154301993	1	154301993	0.00664236	7.89756e-08	0.299255
chr1:153341892-153346358	1419	1995753	1_153439303	1	153439303	0.0082245	1.49134e-11	-0.318429
chr1:153391165-153393373	399	821351	1_153746523	1	153746523	0.0176087	7.84918e-17	-0.46514
chr1:153742937-153747978	214	595955	1_153795574	1	153795574	0.188054	3.88864e-36	-0.637301
chr1:153748022-153749191	500	784265	1_153878941	1	153878941	0.0148365	2.04571e-12	-0.459619
chr1:155342748-155345502	26	646433	1_155643971	1	155643971	0.748293	1.23376e-15	0.442051
chr1:155419715-155421840	143	189417	1_155530013	1	155530013	0.132867	3.15534e-27	1.23494
chr1:155470369-155475980	506	1990993	1_154862419	1	154862419	0.0215949	3.61011e-07	0.179278
chr1:155522740-155523980	16	1030948	1_155164669	1	155164669	0.63522	5.61064e-07	-0.551872
chr1:155567975-155573237	185	762082	1_155591680	1	155591680	0.0716808	6.9765e-10	-0.253727
chr1:155573756-155580265	48	658409	1_154952769	1	154952769	0.0992756	5.52879e-18	0.294951
chr1:155581944-155591885	192	1362449	1_155110834	1	155110834	0.062135	9.99097e-19	0.413454
chr1:155618717-155625479	71	1615337	1_155014829	1	155014829	0.0620989	3.50169e-06	-0.157543
chr1:155801176-155803612	2	987805	1_155789141	1	155789141	0.700873	8.23419e-06	-0.574412
chr1:155842923-155844587	102	760512	1_155130961	1	155130961	0.0515574	1.69703e-06	0.351352
chr1:155844646-155850135	838	1996276	1_154851918	1	154851918	0.00875693	2.63502e-06	0.111196
chr1:155877490-155883027	7	12928	1_155993145	1	155993145	0.193021	3.33786e-13	-0.296205
chr1:156241188-156242996	22	1534027	1_155489919	1	155489919	0.439735	2.48451e-06	-0.345416
chr1:156345469-156349011	976	1968972	1_156309210	1	156309210	0.0139205	3.0874e-08	-0.494617
chr1:156389044-156395680	580	1992777	1_156865478	1	156865478	0.0298745	2.37235e-07	0.77301
chr1:156409130-156414515	391	552653	1_155640627	1	155640627	0.0211481	1.97089e-07	0.554661
chr1:156423515-156427707	184	1943498	1_156774873	1	156774873	0.0782839	1.69385e-09	0.772487
chr1:156431685-156436923	404	1888096	1_156273502	1	156273502	0.0198856	6.48084e-12	-0.723022
chr1:156746831-156748698	148	1699593	1_156762804	1	156762804	0.118583	2.10704e-12	0.526101
chr1:157830936-157837617	189	267798	1_157843151	1	157843151	0.0472764	2.23885e-19	0.444711
chr1:158274325-158275927	12	1141415	1_158274994	1	158274994	0.163197	7.69421e-06	0.399074
chr1:158282211-158295344	29	1111246	1_158435910	1	158435910	0.068112	1.04138e-05	-0.154496
chr1:158297274-158322650	82	29491	1_158302621	1	158302621	0.275769	2.00459e-12	-0.2392
chr1:158458269-158459562	1389	1977196	1_158087706	1	158087706	0.00928168	8.85905e-07	-0.427192
chr1:158493443-158496197	225	1781644	1_158492493	1	158492493	0.0930493	1.65978e-11	-0.328558
chr1:158499838-158512822	16	11817	1_158493340	1	158493340	0.0880475	1.28395e-28	-0.426193
chr1:158513122-158517942	20	12313	1_158494522	1	158494522	0.130803	1.48695e-15	-0.467502
chr1:158560877-158571310	56	688410	1_158565195	1	158565195	0.210925	4.3931e-09	-0.177808
chr1:158681832-158690444	29	38076	1_158689282	1	158689282	0.0625186	1.7496e-13	0.281873
chr1:158712610-158717265	47	876142	1_158714811	1	158714811	0.057354	2.4162e-06	-0.198231
chr1:158797658-158799265	36	1278966	1_158799909	1	158799909	0.1372	2.80715e-08	0.342353
chr1:158918059-158920162	954	1983721	1_158308356	1	158308356	0.107022	3.12696e-13	0.434848
chr1:158921979-158923822	1336	1990180	1_158347855	1	158347855	0.0105839	5.58625e-07	0.321306
chr1:158936854-158937736	184	1760556	1_158522077	1	158522077	0.0429633	1.97952e-09	0.67369
chr1:159041817-159047143	16	345534	1_158445493	1	158445493	0.213008	9.7369e-06	-0.189988
chr1:159048493-159050708	16	7709	1_159050524	1	159050524	0.119548	4.42339e-11	-0.369133
chr1:159050716-159052343	22	33517	1_159055934	1	159055934	0.155027	1.25664e-06	-0.239829
chr1:159065735-159081681	1567	1969231	1_158904231	1	158904231	0.0350644	6.38837e-09	-0.105423
chr1:159091523-159097303	45	1021961	1_159774648	1	159774648	0.0804543	6.45326e-12	0.369945
chr1:159177863-159188186	267	1834855	1_159117880	1	159117880	0.0510696	1.8391e-09	0.259177
chr1:159298103-159299799	173	155138	1_159295447	1	159295447	0.033195	4.53187e-16	-0.41328
chr1:159385211-159388004	215	1623009	1_159691660	1	159691660	0.148239	9.8507e-10	0.373255
chr1:159527374-159538636	552	1999428	1_159745540	1	159745540	0.0504746	2.39407e-07	-0.194035
chr1:159566696-159573434	839	1939529	1_160530643	1	160530643	0.0246223	2.10796e-07	-0.309675
chr1:159587151-159594906	167	1912703	1_159106204	1	159106204	0.0278415	1.98435e-06	-0.433645
chr1:159644330-159647280	149	860052	1_159891961	1	159891961	0.0436881	1.73689e-07	0.353591
chr1:159668043-159682198	17	97016	1_159734394	1	159734394	0.225928	5.90883e-12	-0.17842
chr1:159699896-159701148	131	1969794	1_160361300	1	160361300	0.0734463	2.29799e-06	-0.406045
chr1:159711566-159739392	313	1293521	1_159728610	1	159728610	0.0785624	1.48349e-09	-0.127421
chr1:161535958-161541411	1430	1953888	1_161177539	1	161177539	0.0518698	3.85418e-08	0.344493
chr1:161583308-161585451	309	1405889	1_161523972	1	161523972	0.0635658	3.22897e-07	-0.337898
chr1:161589397-161595725	152	1026116	1_161402462	1	161402462	0.132768	3.50179e-11	-0.392404
chr1:161762555-161763473	590	1964305	1_161762261	1	161762261	0.0650959	2.2637e-07	0.330866
chr1:161974632-161984441	29	1040603	1_162276786	1	162276786	0.2775	1.34802e-06	-0.213141
chr1:162056238-162058682	106	646616	1_161809218	1	161809218	0.0428385	1.24995e-13	0.477928
chr1:162061646-162064743	2042	1969654	1_162416925	1	162416925	0.0104746	1.06236e-08	-0.332003
chr1:162131447-162132260	286	1903660	1_163004368	1	163004368	0.050027	4.34979e-07	0.444614
chr1:162143242-162146765	177	59831	1_162151720	1	162151720	0.0186922	2.81138e-11	0.323453
chr1:162184973-162187131	182	1813000	1_161345429	1	161345429	0.0349078	3.26184e-06	-0.291892
chr1:162210102-162211330	85	1743053	1_161702615	1	161702615	0.134808	5.63384e-14	-0.421727
chr1:162229464-162232584	368	1908216	1_162239351	1	162239351	0.110896	1.49327e-13	-0.394903
chr1:162258920-162274238	89	992473	1_162268402	1	162268402	0.0605125	1.3973e-24	-0.410988
chr1:162278014-162281132	1384	1982627	1_161417275	1	161417275	0.0252616	4.76922e-11	0.396616
chr1:162282575-162285182	36	1489647	1_162797145	1	162797145	0.14505	7.53096e-06	-0.393268
chr1:162388683-162394470	64	1435224	1_163320089	1	163320089	0.31806	1.40949e-06	0.564314
chr1:162469064-162475676	720	1854857	1_162138087	1	162138087	0.0201815	5.68595e-07	-0.262213
chr1:162489169-162525306	471	1882430	1_162887839	1	162887839	0.0478777	6.3758e-07	0.104116
chr1:162546238-162551157	82	1230412	1_162548886	1	162548886	0.0525461	1.79076e-13	0.334267
chr1:162566386-162570860	695	1981794	1_162383997	1	162383997	0.0171191	3.70942e-06	-0.341711
chr1:162636705-162645714	1081	1978652	1_162641423	1	162641423	0.0113744	5.82565e-10	-0.517169
chr1:162723713-162725559	403	1016057	1_162885154	1	162885154	0.0126738	6.8142e-08	0.469949
chr1:162758157-162764967	2	29	1_162764405	1	162764405	0.384291	2.7226e-18	-0.467435
chr1:162768805-162771812	11	791645	1_162772199	1	162772199	0.312282	1.53954e-21	-0.593931
chr1:162813804-162815349	532	1572425	1_162474631	1	162474631	0.0258346	4.10941e-09	-0.443986
chr1:162875449-162880261	118	163628	1_162778296	1	162778296	0.0208657	3.12536e-15	-0.441898
chr1:162957723-162962275	279	1286616	1_162954558	1	162954558	0.01822	8.23994e-08	0.291857
chr1:163024383-163042011	316	683286	1_163002981	1	163002981	0.0450533	6.33539e-07	0.127618
chr1:163075576-163078339	384	1463211	1_163079275	1	163079275	0.0189423	2.44324e-06	0.25487
chr1:163080533-163082312	78	701614	1_163083169	1	163083169	0.148334	8.40892e-11	-0.463946
chr1:163083017-163084459	196	1360723	1_163362176	1	163362176	0.0540907	8.12335e-07	-0.656651
chr1:163115458-163131395	75	301684	1_162980646	1	162980646	0.0275219	6.59829e-06	-0.161368
chr1:163149510-163154164	66	783946	1_163882555	1	163882555	0.0846212	4.8806e-06	-0.30433
chr1:163307986-163309467	975	1906213	1_164206334	1	164206334	0.0277408	3.17639e-08	0.328819
chr1:163514492-163531014	236	602421	1_163938769	1	163938769	0.0359361	9.30172e-10	-0.188751
chr1:163685600-163693173	7	11617	1_163700456	1	163700456	0.13372	1.87753e-13	-0.424874
chr1:163752606-163755061	39	135045	1_163725479	1	163725479	0.677615	3.4131e-08	-0.234946
chr1:163811381-163818407	87	1486790	1_163956427	1	163956427	0.440273	1.56214e-08	-0.324533
chr1:163909790-163911508	466	1543708	1_163952203	1	163952203	0.0521441	1.38842e-08	0.353101
chr1:164425426-164426478	176	918745	1_164159830	1	164159830	0.0276048	1.02291e-06	-0.376166
chr1:164426702-164429668	136	797735	1_164370104	1	164370104	0.0972441	5.83054e-08	-0.457105
chr1:164429779-164434249	75	271035	1_164433449	1	164433449	0.0612648	6.43339e-13	-0.412016
chr1:165028442-165033259	27	782551	1_165073253	1	165073253	0.299715	3.39231e-20	-0.498572
chr1:165033341-165046688	696	1072288	1_165042530	1	165042530	0.0334312	2.89245e-08	0.249247
chr1:165091775-165099778	249	1574206	1_165123005	1	165123005	0.0214474	7.966e-07	-0.275889
chr1:165103394-165129431	31	1399023	1_165790020	1	165790020	0.148171	7.75096e-06	-0.116864
chr1:165161285-165162895	168	989484	1_165351876	1	165351876	0.0187736	3.00965e-10	0.615241
chr1:165700948-165702246	113	761579	1_165707032	1	165707032	0.0195879	4.6751e-10	-0.489544
chr1:165708027-165714684	115	732631	1_165713706	1	165713706	0.0482076	3.63985e-17	-0.43059
chr1:165766200-165770648	927	1984495	1_165494027	1	165494027	0.0138312	1.74398e-06	0.128838
chr1:166095530-166101138	20	1156381	1_166228901	1	166228901	0.382651	1.3408e-16	-0.39535
chr1:166102922-166105453	334	1928668	1_166105733	1	166105733	0.117528	5.44936e-09	-0.359892
chr1:166133728-166134578	616	1918766	1_166150358	1	166150358	0.0121522	4.26944e-08	0.499277
chr1:166146537-166149141	320	1866701	1_166133113	1	166133113	0.0239091	9.67935e-09	-0.359916
chr1:166152556-166156270	332	1853689	1_166138732	1	166138732	0.0880575	2.63441e-09	-0.298475
chr1:166156445-166167775	203	1872772	1_166183081	1	166183081	0.024177	6.15143e-06	0.181982
chr1:166189538-166191210	95	1010353	1_166191246	1	166191246	0.845038	2.12766e-12	-0.550143
chr1:166427581-166429920	778	1725242	1_166139305	1	166139305	0.010848	1.03644e-09	0.545191
chr1:166531916-166541196	5	1446	1_166537501	1	166537501	0.186733	1.09112e-13	-0.366656
chr1:166541248-166555081	54	1267260	1_166504939	1	166504939	0.348696	2.85386e-11	0.184745
chr1:166569309-166572981	291	1317817	1_167028474	1	167028474	0.0184998	1.42783e-10	0.881509
chr1:166668002-166703291	204	1874065	1_167633598	1	167633598	0.0592666	8.25078e-07	0.0928909
chr1:166856119-166857154	56	961250	1_166881667	1	166881667	0.119291	3.61784e-06	0.305453
chr1:166958600-166959655	106	1465667	1_166943121	1	166943121	0.0287425	2.6392e-06	0.349587
chr1:166973063-166985064	33	1523747	1_166469353	1	166469353	0.301956	1.08373e-06	0.112355
chr1:167005679-167012617	187	1017322	1_166959677	1	166959677	0.0322049	9.77125e-16	-0.278271
chr1:167057609-167060507	160	1117851	1_166569451	1	166569451	0.0205864	2.3521e-12	0.477309
chr1:167164923-167167121	96	1167456	1_167165941	1	167165941	0.0363096	5.82735e-10	-0.383832
chr1:167412721-167417280	50	21504	1_167418845	1	167418845	0.0701239	3.1029e-06	-0.26257
chr1:167877358-167881480	351	1390509	1_166990930	1	166990930	0.0750404	2.9323e-07	-0.272358
chr1:167918654-167924005	179	488824	1_167393751	1	167393751	0.0377024	4.03466e-06	-0.246036
chr1:168183248-168186623	83	1085411	1_168199296	1	168199296	0.162236	1.30503e-06	0.257977
chr1:168259253-168260013	105	1566879	1_167629228	1	167629228	0.0297488	4.82419e-06	0.275203
chr1:168437977-168442329	691	1128597	1_168199296	1	168199296	0.0249606	8.83552e-12	0.424572
chr1:168449574-168453911	36	1716175	1_169200021	1	169200021	0.137399	5.24532e-06	-0.580805
chr1:168844338-168846199	129	1604831	1_168864033	1	168864033	0.117177	6.71213e-07	0.336189
chr1:168865436-168867532	8	301703	1_168190006	1	168190006	0.173164	3.77676e-06	-0.487457
chr1:169760834-169761964	117	908716	1_169262984	1	169262984	0.0292988	2.47378e-07	0.350049
chr1:172165267-172166597	1699	1966796	1_171795135	1	171795135	0.0106388	1.84536e-08	0.287544
chr1:172170180-172173459	63	57573	1_172171712	1	172171712	0.0414437	3.25437e-23	0.551684
chr1:172214896-172215900	292	1173126	1_171801532	1	171801532	0.0513619	8.46926e-14	0.486198
chr1:172216729-172220561	83	427459	1_171762986	1	171762986	0.216208	5.9304e-29	0.616131
chr1:172293586-172295194	96	1171608	1_172208990	1	172208990	0.215539	3.31426e-18	0.549908
chr1:172363582-172367366	66	481016	1_172134352	1	172134352	0.130451	1.05705e-20	0.566893
chr1:176226024-176226718	363	241168	1_176395532	1	176395532	0.0185362	3.99711e-12	-0.449195
chr1:177539648-177541303	64	709321	1_177729226	1	177729226	0.133757	1.77229e-06	0.330486
chr1:178840828-178841754	126	1032451	1_179125459	1	179125459	0.0489978	7.77606e-07	-0.332728
chr1:178952013-178954380	1566	1968599	1_178280679	1	178280679	0.0105804	2.29655e-09	0.366031
chr1:178970601-178972251	969	1988967	1_178075206	1	178075206	0.0229143	1.5747e-14	0.457063
chr1:179424849-179426853	156	1189420	1_179454158	1	179454158	0.0637799	2.73126e-06	0.387476
chr1:179427233-179431551	16	321228	1_179108526	1	179108526	0.0831471	1.10669e-16	-0.451862
chr1:179452284-179466894	352	380254	1_179117013	1	179117013	0.0149486	2.62537e-06	-0.169686
chr1:179539481-179543429	152	1904743	1_179971125	1	179971125	0.0493715	5.42888e-07	0.226867
chr1:179654574-179655642	27	1717072	1_179146482	1	179146482	0.096566	1.3469e-05	0.323755
chr1:179788058-179814559	93	875186	1_178959980	1	178959980	0.0253113	8.44647e-06	0.0796237
chr1:179840497-179854663	104	1188405	1_179855043	1	179855043	0.135694	7.91888e-13	-0.222752
chr1:179866357-179873680	1	1	1_179853089	1	179853089	0.52589	9.79363e-06	-0.26002
chr1:180006932-180017976	404	1897876	1_179108526	1	179108526	0.0257588	5.05053e-09	0.214107
chr1:180083530-180101092	481	1978736	1_181000295	1	181000295	0.0175953	7.85377e-07	-0.214377
chr1:180125650-180130120	222	1490244	1_180126401	1	180126401	0.0607622	4.13526e-18	0.476158
chr1:180141140-180146779	816	1993229	1_179601372	1	179601372	0.170207	4.01946e-08	0.834441
chr1:180149181-180153814	707	1951029	1_179657495	1	179657495	0.0179357	8.70317e-07	-0.316531
chr1:180352253-180353103	105	497438	1_180286835	1	180286835	0.0616121	1.83108e-06	-0.553665
chr1:180543029-180544543	177	1383326	1_180567092	1	180567092	0.0174653	3.8392e-10	0.401982
chr1:180924945-180926084	365	1954431	1_180962142	1	180962142	0.0108842	4.72886e-11	0.538596
chr1:181014768-181016842	83	1638548	1_180473235	1	180473235	0.0530898	5.27318e-06	-0.47227
chr1:181111998-181122648	374	1602003	1_180498792	1	180498792	0.0730336	6.91362e-10	-0.243321
chr1:181125885-181127037	7	858623	1_180953587	1	180953587	0.462539	9.86218e-06	0.345581
chr1:181319273-181321844	96	470291	1_180850543	1	180850543	0.171394	1.18785e-13	-0.520093
chr1:181383101-181385911	217	1893244	1_181977609	1	181977609	0.0166251	3.66345e-06	0.26362
chr1:181387428-181396973	11	18846	1_181398132	1	181398132	0.0938179	3.45245e-15	-0.332607
chr1:181436761-181440404	303	1591595	1_181763369	1	181763369	0.0102877	8.83553e-08	-0.613921
chr1:181538894-181540249	7	1775609	1_181945196	1	181945196	0.448292	1.01192e-05	0.625263
chr1:181619023-181624226	5	7511	1_181616018	1	181616018	0.471272	4.37176e-20	0.48544
chr1:182003521-182005290	931	1907203	1_181762341	1	181762341	0.0793433	2.07972e-07	-0.308846
chr1:182417844-182425510	689	1481181	1_182463563	1	182463563	0.0161122	2.79041e-08	0.163873
chr1:182469519-182476334	104	548871	1_182481423	1	182481423	0.0917705	1.78333e-11	0.204308
chr1:182476363-182477555	293	550195	1_182483987	1	182483987	0.0389593	3.20173e-07	0.342174
chr1:182477725-182491859	56	516876	1_182484459	1	182484459	0.265398	1.3393e-23	0.392847
chr1:182491949-182498133	923	1981148	1_182900255	1	182900255	0.0269143	3.41594e-08	0.362278
chr1:182499593-182502642	1126	1977392	1_182233525	1	182233525	0.176226	3.04348e-14	0.413195
chr1:182503814-182508266	984	1981278	1_182506972	1	182506972	0.0548728	4.32427e-20	-0.514756
chr1:182508504-182541855	191	1050353	1_181902066	1	181902066	0.0214801	3.33063e-07	0.103861
chr1:182544951-182553414	30	240327	1_182699048	1	182699048	0.0551777	1.30264e-05	0.207538
chr1:182556886-182559272	87	1184828	1_182213243	1	182213243	0.237232	1.54602e-06	0.326793
chr1:182566357-182569111	198	1557920	1_182948001	1	182948001	0.0822077	2.28227e-15	0.728426
chr1:182573001-182594418	132	406223	1_182564770	1	182564770	0.02753	2.84363e-12	-0.263187
chr1:182596967-182615698	188	802740	1_182599916	1	182599916	0.0474613	3.25335e-08	-0.148677
chr1:182806904-182810292	540	1996162	1_183024090	1	183024090	0.106639	1.05757e-15	0.424617
chr1:183354126-183357561	208	1622814	1_183362399	1	183362399	0.0538211	1.60892e-07	0.370918
chr1:183359749-183367587	46	1495289	1_183323138	1	183323138	0.145436	7.58283e-10	0.28067
chr1:183744641-183747413	33	159575	1_183616556	1	183616556	0.0669396	3.84132e-15	0.356674
chr1:183860370-183870264	664	1992785	1_183716249	1	183716249	0.0345308	4.9613e-08	-0.105449
chr1:183874943-183880248	64	1159617	1_184304049	1	184304049	0.063051	1.03196e-05	0.130301
chr1:183912847-183919429	211	1817206	1_183950648	1	183950648	0.0431148	1.02159e-08	-0.209828
chr1:184449185-184453343	534	1991583	1_184236865	1	184236865	0.0225418	2.01246e-06	0.246177
chr1:184910493-184927278	1310	1999930	1_184164679	1	184164679	0.0150671	4.18339e-08	-0.104649
chr1:185197596-185198575	57	712476	1_185208807	1	185208807	0.0672159	3.25921e-08	0.560849
chr1:185483286-185485456	1072	1788484	1_185504473	1	185504473	0.0546797	1.18059e-08	-0.340832
chr1:187664639-187677702	41	696763	1_187480435	1	187480435	0.0630051	6.08358e-22	0.425975
chr1:188043832-188045692	314	196459	1_188143533	1	188143533	0.01269	2.84603e-06	-0.296915
chr1:188424301-188449454	86	1358935	1_188527260	1	188527260	0.0329989	6.43892e-06	-0.115814
chr1:189108639-189113359	70	1024125	1_189238372	1	189238372	0.0621229	9.18655e-06	-0.219026
chr1:189162044-189163521	26	116937	1_189172353	1	189172353	0.0900742	7.20399e-06	0.413535
chr1:189166511-189171159	12	21377	1_189166710	1	189166710	0.108553	2.2667e-11	0.494977
chr1:190036958-190037945	94	830560	1_189778251	1	189778251	0.0739736	9.69266e-08	0.38969
chr1:190038505-190040066	116	882174	1_189708226	1	189708226	0.0768969	8.06474e-11	0.492695
chr1:190243833-190250084	65	1649102	1_189479439	1	189479439	0.083459	4.33217e-06	-0.336223
chr1:190290904-190294269	870	1992172	1_190309287	1	190309287	0.0681405	8.1457e-08	0.35076
chr1:190386246-190388617	34	637545	1_191160851	1	191160851	0.090994	3.54773e-06	-0.354998
chr1:190407887-190410243	547	1999050	1_191136336	1	191136336	0.0320675	1.77342e-13	0.670453
chr1:190412066-190414781	162	1840220	1_190883850	1	190883850	0.1412	2.83858e-09	-0.401071
chr1:190526501-190527271	138	1076558	1_190856264	1	190856264	0.0551353	9.63246e-11	0.441014
chr1:190675031-190689769	370	1655931	1_190805236	1	190805236	0.146445	2.22455e-08	-0.201037
chr1:190849696-190853026	908	1814191	1_190833217	1	190833217	0.0139696	1.59912e-07	0.455636
chr1:190883656-190887861	490	1952959	1_189977276	1	189977276	0.0147446	4.07659e-10	0.496705
chr1:190894828-190906037	555	1729619	1_191234072	1	191234072	0.0252233	4.84232e-08	0.146128
chr1:190934004-190935322	188	1678980	1_190934120	1	190934120	0.0405886	1.83573e-07	-0.401661
chr1:191056966-191060960	391	1660807	1_190934014	1	190934014	0.0157312	1.18019e-08	0.241007
chr1:191186477-191198068	369	1296892	1_191211359	1	191211359	0.0105198	8.81836e-10	0.221347
chr1:191206206-191212326	38	170868	1_191211359	1	191211359	0.128569	2.24288e-26	0.624538
chr1:191584445-191586521	45	539159	1_192110936	1	192110936	0.0386679	1.55048e-17	0.575119
chr1:192375326-192380059	14	21611	1_192368212	1	192368212	0.649802	3.24481e-23	-0.756672
chr1:192808960-192810077	16	75757	1_192847825	1	192847825	0.124632	2.2562e-10	0.500911
chr1:192821503-192822475	40	1193464	1_191917437	1	191917437	0.113228	3.58016e-06	0.863645
chr1:192822489-192826604	1	1	1_192827941	1	192827941	0.929231	1.79604e-12	-0.237199
chr1:193240136-193240899	171	979637	1_193284179	1	193284179	0.0242596	3.15111e-14	0.501492
chr1:193263518-193265174	181	897385	1_193258890	1	193258890	0.0152871	1.00599e-05	0.307087
chr1:193269079-193271153	190	825446	1_193318250	1	193318250	0.0455867	2.25499e-10	0.322515
chr1:193449958-193453261	94	850571	1_193445199	1	193445199	0.10756	7.3984e-07	-0.545263
chr1:193948150-193950046	45	818797	1_193879089	1	193879089	0.390514	3.945e-17	0.609307
chr1:194007995-194025007	227	1652914	1_194997204	1	194997204	0.0461652	5.80891e-14	-0.236078
chr1:194025068-194026139	42	1907706	1_194843960	1	194843960	0.0659511	1.35069e-05	-0.29066
chr1:194026373-194028428	1460	1985363	1_193350426	1	193350426	0.0254259	7.03392e-11	-0.532774
chr1:194030690-194033151	608	1919021	1_193386207	1	193386207	0.0307382	4.96186e-08	-0.326335
chr1:194221649-194223222	1268	1997766	1_195137339	1	195137339	0.0431217	4.11534e-11	0.46968
chr1:194227318-194228717	14	13731	1_194227435	1	194227435	0.117871	2.02076e-15	1.05923
chr1:194238621-194249414	111	902066	1_194232269	1	194232269	0.0426136	3.8824e-10	0.487314
chr1:194262632-194265027	122	902066	1_195085019	1	195085019	0.0227759	1.09885e-07	0.640211
chr1:194652846-194654273	92	1078956	1_195276932	1	195276932	0.0537413	6.83545e-06	0.241767
chr1:194654288-194656004	120	1308100	1_194290300	1	194290300	0.0261589	1.53645e-05	-0.243483
chr1:196029129-196030179	379	1743411	1_195797346	1	195797346	0.143655	5.40822e-08	0.414472
chr1:196033699-196035496	1781	1793641	1_196442943	1	196442943	0.00709363	9.47992e-07	-0.303988
chr1:196036829-196038817	102	1490589	1_195115237	1	195115237	0.0330605	1.05741e-05	-0.245024
chr1:196059855-196061178	237	1437563	1_196212749	1	196212749	0.016215	9.47789e-07	0.470769
chr1:196087349-196091120	168	882422	1_196270817	1	196270817	0.0467908	3.95011e-07	0.267056
chr1:196092829-196097423	24	241227	1_196225425	1	196225425	0.10647	6.08018e-21	0.475334
chr1:196733533-196734893	308	1437178	1_196812306	1	196812306	0.0155659	2.53402e-07	0.635658
chr1:196745043-196745981	288	1266494	1_197098762	1	197098762	0.0338685	3.88546e-10	0.80767
chr1:196761015-196762253	324	1266494	1_196711800	1	196711800	0.0242812	9.92105e-07	0.642045
chr1:196898306-196901736	33	1180343	1_196589588	1	196589588	0.38108	6.26232e-12	-0.686285
chr1:199029443-199033350	66	69962	1_199065532	1	199065532	0.0475389	1.81454e-19	0.55108
chr1:199055958-199058429	42	68466	1_199068002	1	199068002	0.172563	1.56132e-23	0.576944
chr1:200760704-200761716	1502	1984059	1_201403006	1	201403006	0.0180298	1.085e-07	0.338855
chr1:201045604-201052247	43	300917	1_201036134	1	201036134	0.0888203	2.34814e-12	-0.507617
chr1:201191871-201193517	149	514917	1_201485074	1	201485074	0.0545924	3.02218e-06	0.362797
chr1:201343120-201345611	13	468856	1_201707428	1	201707428	0.681349	1.13612e-09	-0.346732
chr1:201731048-201731783	161	1791877	1_202310840	1	202310840	0.0655367	1.35947e-06	-0.464699
chr1:203647823-203650812	237	1953712	1_202970135	1	202970135	0.25178	4.9867e-08	-0.464065
chr1:203678985-203688704	205	1895109	1_203684141	1	203684141	0.068483	2.42714e-13	-0.278601
chr1:203690079-203698528	22	18435	1_203693550	1	203693550	0.105491	2.77798e-14	0.579326
chr1:203862270-203863259	400	1993473	1_204783477	1	204783477	0.0105995	1.81833e-09	-0.645322
chr1:204053697-204055043	1470	1935803	1_204055771	1	204055771	0.0156131	3.25385e-07	0.408509
chr1:204057453-204058658	489	1896592	1_204064909	1	204064909	0.0686878	1.96993e-11	0.39098
chr1:204080164-204085713	44	784776	1_204080449	1	204080449	0.237673	2.18313e-16	0.426341
chr1:204098053-204099508	1265	1997038	1_204386972	1	204386972	0.0164693	7.16655e-11	-0.374222
chr1:204126510-204129511	1451	1993613	1_204080449	1	204080449	0.0269803	1.06882e-08	0.300608
chr1:204566496-204567185	51	272929	1_204823117	1	204823117	0.168207	7.14869e-15	0.67363
chr1:204812748-204818029	15	20324	1_204827458	1	204827458	0.0624152	3.28683e-16	-0.612051
chr1:204939582-204944382	63	1025346	1_204876682	1	204876682	0.0613308	7.44435e-06	-0.211254
chr1:205430396-205431174	239	928424	1_205335395	1	205335395	0.0443028	2.59372e-08	0.35687
chr1:206062550-206063490	103	1761111	1_206410159	1	206410159	0.0398813	8.40524e-06	0.304989
chr1:206141934-206146229	39	69951	1_206144786	1	206144786	0.0818341	2.82204e-21	0.59867
chr1:206734657-206737520	375	1909552	1_207392684	1	207392684	0.0559739	2.65303e-08	0.484191
chr1:207141903-207144259	915	1976270	1_207192220	1	207192220	0.0361294	3.78598e-08	-0.209662
chr1:207292204-207295644	50	952399	1_207892432	1	207892432	0.109317	1.37942e-15	0.428609
chr1:207300164-207305219	606	1513924	1_207167400	1	207167400	0.0173127	1.84747e-07	0.203355
chr1:207313644-207316237	21	6980	1_207314891	1	207314891	0.109145	2.6052e-22	-0.64548
chr1:207346541-207349911	360	1357734	1_207026925	1	207026925	0.0217994	9.3e-07	0.15139
chr1:207384279-207394781	114	1181421	1_207745178	1	207745178	0.0476245	5.17432e-06	-0.230221
chr1:207402871-207405626	784	1870759	1_206889993	1	206889993	0.0107607	1.55305e-07	0.276588
chr1:207421341-207423378	147	1622150	1_207931559	1	207931559	0.13703	3.1364e-08	0.396902
chr1:207627311-207628925	163	1427058	1_206689371	1	206689371	0.0643137	2.44473e-06	0.888707
chr1:208238240-208242566	1199	1995301	1_208243177	1	208243177	0.0144295	6.82766e-08	-0.290816
chr1:208249309-208252809	71	1966097	1_207351082	1	207351082	0.0456884	4.37111e-06	-0.29923
chr1:208291230-208299026	1284	1963535	1_208424284	1	208424284	0.0208564	3.70484e-08	0.171071
chr1:209179860-209184666	457	1784711	1_209349305	1	209349305	0.0155887	2.52694e-10	-0.457822
chr1:209204016-209206234	117	1203847	1_208578737	1	208578737	0.065551	2.87634e-06	0.366492
chr1:209227347-209228912	46	196441	1_209217704	1	209217704	0.157567	2.33986e-13	-0.34309
chr1:209254071-209263788	356	1770660	1_208709559	1	208709559	0.0495997	1.12418e-19	-0.613331
chr1:209263810-209266373	424	1787814	1_208720603	1	208720603	0.0833004	9.39823e-12	-0.623563
chr1:209268497-209284344	48	708900	1_209711568	1	209711568	0.0578272	4.04707e-24	-0.531177
chr1:209287657-209289871	527	1784706	1_209252274	1	209252274	0.0155507	3.31617e-07	-0.467399
chr1:209669957-209683893	1495	1688168	1_210516490	1	210516490	0.0230811	3.1246e-09	0.125845
chr1:211471029-211473546	249	1752241	1_211479428	1	211479428	0.0583934	3.72185e-35	0.610898
chr1:211565661-211568303	2119	1856622	1_210749284	1	210749284	0.0156417	7.79459e-11	0.269341
chr1:211575471-211579057	1302	1881439	1_212331963	1	212331963	0.0453768	7.24967e-08	0.172816
chr1:212218830-212220784	90	404531	1_212291964	1	212291964	0.0317962	7.78259e-06	-0.327289
chr1:212729020-212730749	1039	1827599	1_213013679	1	213013679	0.0708734	3.50848e-11	-0.379245
chr1:212975552-212976932	1531	1984192	1_212745844	1	212745844	0.129466	4.26106e-11	-0.416645
chr1:212978057-212979142	818	1782918	1_213769018	1	213769018	0.0306265	1.07136e-15	-0.471339
chr1:213004227-213006949	1539	1784358	1_212936914	1	212936914	0.00995814	8.89388e-08	-0.212933
chr1:213091577-213098565	1316	1715055	1_212953091	1	212953091	0.0129838	1.34564e-08	0.127316
chr1:213130579-213139112	1000	1685368	1_213826608	1	213826608	0.0959869	1.73788e-12	0.224035
chr1:213146979-213149771	1422	1762147	1_213388774	1	213388774	0.0135812	5.20912e-08	-0.319483
chr1:213150385-213154876	1101	1622922	1_213189608	1	213189608	0.00991876	1.71823e-06	0.221462
chr1:213168257-213170070	14	34565	1_212302120	1	212302120	0.498382	3.7499e-06	0.223157
chr1:213255931-213257438	78	64052	1_213291915	1	213291915	0.0861002	3.76501e-19	0.515248
chr1:213356817-213362697	1026	1619382	1_213691994	1	213691994	0.0209875	4.83379e-08	0.19269
chr1:213503451-213506586	114	412799	1_213181638	1	213181638	0.0769072	3.54794e-06	0.19576
chr1:213600223-213603140	168	127188	1_213488569	1	213488569	0.0348425	1.43257e-19	-0.485375
chr1:214469406-214471595	77	693002	1_214383627	1	214383627	0.0685289	3.67183e-06	0.256484
chr1:215166568-215174968	178	1198127	1_214187766	1	214187766	0.0284345	8.06238e-10	-0.219597
chr1:215179482-215189463	72	809754	1_215174414	1	215174414	0.427561	4.80978e-14	0.384578
chr1:215272238-215273528	1009	1072180	1_215387698	1	215387698	0.0112138	2.00446e-06	-0.525907
chr1:215442102-215444942	255	1807317	1_215532166	1	215532166	0.0156613	2.9318e-07	0.250206
chr1:215567415-215569546	125	1717754	1_215082324	1	215082324	0.0464908	6.65397e-06	-0.448164
chr1:215712033-215713418	2	70846	1_215932676	1	215932676	0.690377	9.50177e-06	0.453443
chr1:215883897-215889682	21	111383	1_215543851	1	215543851	0.289087	2.39995e-18	0.482755
chr1:216311618-216315888	1075	1639027	1_216348599	1	216348599	0.00907265	6.13018e-11	-0.316699
chr1:216316916-216320702	872	1392384	1_216275335	1	216275335	0.0125969	1.40159e-06	-0.227011
chr1:216530598-216538102	141	1689959	1_216433832	1	216433832	0.0274099	3.26727e-06	-0.144924
chr1:216538174-216542816	363	1283541	1_216421143	1	216421143	0.0224543	1.93433e-07	-0.221039
chr1:216561793-216566427	78	1369835	1_216736203	1	216736203	0.0837887	4.81209e-07	-0.408987
chr1:216681416-216687411	134	254602	1_216807485	1	216807485	0.031723	1.57097e-12	0.237442
chr1:216689122-216699223	142	628607	1_216716433	1	216716433	0.0240055	9.67153e-10	0.199347
chr1:216707424-216712157	42	1365511	1_216712639	1	216712639	0.14226	4.99003e-06	-0.50152
chr1:216721961-216726720	1	1	1_216832209	1	216832209	0.837137	1.01204e-05	0.346483
chr1:216740843-216742784	45	960969	1_216674004	1	216674004	0.0891392	6.03953e-06	-0.286262
chr1:216791459-216793806	511	259631	1_216820087	1	216820087	0.0572256	2.3114e-15	0.525754
chr1:216909580-216912264	29	310797	1_216086746	1	216086746	0.0837807	1.18594e-17	0.479451
chr1:216936217-216937535	7	426955	1_216299887	1	216299887	0.331326	6.33475e-06	0.650573
chr1:217127902-217133609	326	1671122	1_216545942	1	216545942	0.0203433	9.72368e-11	-0.336361
chr1:217172642-217195745	458	1908768	1_217215031	1	217215031	0.040249	8.17191e-08	-0.103916
chr1:217252777-217254801	81	1782973	1_218171359	1	218171359	0.0376815	9.55334e-06	-0.265097
chr1:217282821-217290283	1743	1995930	1_216728939	1	216728939	0.0116423	1.78491e-07	0.195655
chr1:217323361-217329544	88	1018663	1_218170607	1	218170607	0.0463645	4.99345e-06	-0.178673
chr1:217331963-217357259	28	866340	1_218135389	1	218135389	0.423516	2.48115e-11	-0.165549
chr1:217360803-217383121	183	1928883	1_217304268	1	217304268	0.0999294	3.18973e-08	-0.135165
chr1:217891754-217895064	1029	1760576	1_217971149	1	217971149	0.013618	3.25605e-07	-0.271511
chr1:218016306-218019365	68	785751	1_218760034	1	218760034	0.0747939	1.5048e-14	-0.415986
chr1:218114983-218116079	158	1628601	1_218259490	1	218259490	0.0157481	4.62341e-06	-0.578788
chr1:218118432-218121055	899	1989007	1_218041643	1	218041643	0.0149691	5.81511e-07	-0.328666
chr1:219678588-219680985	12	1079752	1_219686760	1	219686760	0.296111	3.83655e-06	0.568383
chr1:220100202-220100860	88	45510	1_220126310	1	220126310	0.0269236	2.20699e-11	0.612359
chr1:220399964-220400819	68	401500	1_220399239	1	220399239	0.104975	2.29179e-14	0.738555
chr1:221012957-221028010	70	1125389	1_221961336	1	221961336	0.168325	2.35449e-06	-0.16643
chr1:221035741-221073854	259	1164176	1_221277008	1	221277008	0.132113	8.45248e-10	-0.13123
chr1:221078004-221085757	17	22057	1_221105080	1	221105080	0.158023	1.34489e-24	0.480637
chr1:221198281-221200473	66	466650	1_221144038	1	221144038	0.0365234	5.98393e-06	0.300594
chr1:221778081-221780330	233	1452442	1_221799399	1	221799399	0.0743073	4.93451e-12	0.446531
chr1:221780391-221781658	131	962478	1_222638746	1	222638746	0.129902	9.21712e-11	0.430477
chr1:222213148-222214356	93	954364	1_221306969	1	221306969	0.138094	4.43408e-10	0.471911
chr1:222245907-222251470	24	1091165	1_221823719	1	221823719	0.110568	2.45773e-06	0.193138
chr1:222342984-222345071	20	641939	1_221723068	1	221723068	0.258719	5.68991e-10	0.82044
chr1:222412029-222415223	21	3310	1_222411864	1	222411864	0.122239	2.93583e-24	0.529682
chr1:222420947-222422703	218	1956748	1_223325851	1	223325851	0.025661	3.27093e-06	0.384938
chr1:222427266-222433334	1	1	1_222431456	1	222431456	0.501062	1.27508e-20	-0.529546
chr1:222470376-222472500	83	25482	1_222478005	1	222478005	0.0748601	1.69196e-12	-0.479797
chr1:222473113-222477930	15	6814	1_222748727	1	222748727	0.109784	7.32063e-07	0.151903
chr1:222526787-222545058	460	1900652	1_222543764	1	222543764	0.048356	3.64694e-14	-0.20981
chr1:222545219-222547895	161	71451	1_222565246	1	222565246	0.0442623	4.36717e-07	-0.449805
chr1:222561107-222562129	130	1058605	1_222462157	1	222462157	0.0668949	3.65701e-08	0.562254
[truncated: 22,838 more rows]

## Sheet: Data 5
Supplementary Data 5. Trans-acQTLs
Peak_ID	Lead SNP with minimal P-value	SNP chromosome	SNP position	P-value of the SNP in the QTL analysis	Regression slope	P-value of the SNP in the fastGWA analysis
chr1:7196202-7199913	1_1964133	1	1964133	7.54163e-15	0.443862	1.88761e-16
chr1:7201304-7204613	1_12303840	1	12303840	5.95679e-12	0.397351	6.31252e-13
chr1:9273641-9278473	1_15019453	1	15019453	1.51014e-13	-0.42385	3.43481e-12
chr1:12194097-12198071	1_6318870	1	6318870	2.54068e-11	0.386209	3.50344e-12
chr1:12173130-12177440	1_7119413	1	7119413	3.97412e-11	0.382687	5.9226e-12
chr1:13917667-13921706	1_7942457	1	7942457	2.06646e-12	0.405228	1.78683e-13
chr1:3918489-3922005	1_9410882	1	9410882	1.43721e-12	0.407882	1.15645e-13
chr1:26897667-26908639	1_21722322	1	21722322	5.31145e-18	-0.487498	8.65215e-18
chr1:35851547-35857563	1_27549951	1	27549951	8.16624e-21	-0.521788	2.94266e-24
chr1:26429879-26433866	1_20610308	1	20610308	1.32159e-11	0.391282	1.62204e-12
chr1:28942503-28945679	1_21065348	1	21065348	1.55819e-14	-0.439135	2.25143e-13
chr1:30836028-30845454	1_39521414	1	39521414	1.90587e-17	-0.480255	4.90788e-16
chr1:16512980-16517842	1_25715898	1	25715898	2.51896e-12	0.40377	2.26419e-13
chr1:18882393-18888953	1_24950503	1	24950503	1.36631e-11	0.391025	1.68705e-12
chr1:20723870-20726879	1_26600127	1	26600127	1.2563e-13	-0.425117	6.05674e-15
chr1:17923772-17927529	1_31940879	1	31940879	6.98767e-14	0.429123	2.95527e-15
chr1:34924893-34929437	1_53216581	1	53216581	3.96763e-12	0.400399	3.89318e-13
chr1:35408188-35409718	1_29689100	1	29689100	1.29291e-13	-0.42492	6.27285e-15
chr1:22152832-22159919	1_27729690	1	27729690	5.98849e-13	-0.414187	4.03247e-14
chr1:17945303-17947021	1_30205459	1	30205459	1.28091e-12	0.408719	1.00719e-13
chr1:45007594-45013621	1_50285892	1	50285892	4.44931e-26	-0.577041	2.28989e-20
chr1:33291309-33301461	1_40071845	1	40071845	6.09433e-14	-0.430049	2.49885e-15
chr1:42362759-42368324	1_34210484	1	34210484	1.63997e-21	-0.529719	3.1998e-25
chr1:34505752-34507447	1_39647171	1	39647171	4.37074e-13	0.416423	2.75603e-14
chr1:44998214-45002773	1_50285892	1	50285892	2.59211e-19	-0.503966	2.46787e-16
chr1:44998214-45002773	2_108461598	2	108461598	3.11222e-11	-0.384617	1.86549e-09
chr1:50150433-50154466	1_41838132	1	41838132	8.10259e-16	0.457948	1.14705e-17
chr1:37520069-37521869	1_30167631	1	30167631	6.04349e-11	-0.379347	9.67175e-12
chr1:37862586-37878523	1_32517446	1	32517446	9.90038e-12	-0.393496	1.15284e-12
chr1:45308073-45314002	1_50417943	1	50417943	2.48689e-20	0.516161	1.35117e-23
chr1:53725754-53727906	1_31032970	1	31032970	4.86216e-11	-0.381085	7.50012e-12
chr1:37632865-37635449	1_32531328	1	32531328	1.5432e-12	0.407364	1.25948e-13
chr1:44329335-44330772	1_49364996	1	49364996	2.60896e-13	0.420052	1.47454e-14
chr1:51483905-51501820	1_36392852	1	36392852	1.75226e-14	0.438364	1.45566e-12
chr1:39852170-39854142	1_34105512	1	34105512	2.64765e-11	0.385886	3.67742e-12
chr1:76981916-76987452	1_85986465	1	85986465	9.29913e-22	-0.532473	1.45179e-25
chr1:44285237-44289668	1_51196119	1	51196119	3.70014e-24	-0.558055	3.54943e-19
chr1:44299401-44305196	1_51196119	1	51196119	1.73641e-18	-0.493699	4.04287e-21
chr1:40779039-40779926	1_35683600	1	35683600	7.71305e-12	0.395396	8.5773e-13
chr1:77584726-77592662	1_83474409	1	83474409	3.48051e-15	-0.448818	5.00799e-13
chr1:43616413-43622000	1_49019304	1	49019304	1.66032e-26	-0.581112	1.84889e-32
chr1:31381132-31381848	1_36478347	1	36478347	1.51142e-12	0.407516	1.22844e-13
chr1:31788937-31796625	1_37518985	1	37518985	1.0183e-11	-0.393281	1.19188e-12
chr1:31293765-31299647	1_39116892	1	39116892	4.59478e-12	-0.399302	4.63634e-13
chr1:91888467-91891098	1_103594885	1	103594885	4.29909e-19	-0.501268	6.32311e-22
chr1:31496213-31497318	1_39734743	1	39734743	5.05293e-12	0.398589	5.19125e-13
chr1:31512751-31520244	1_39233707	1	39233707	2.20713e-14	0.436842	7.15372e-16
chr1:33936372-33938349	1_39506390	1	39506390	2.00839e-15	-0.452294	3.60456e-17
chr1:32220442-32239902	1_42439128	1	42439128	5.13304e-15	-0.446338	1.16821e-16
chr1:52903153-52906385	1_40744782	1	40744782	3.8897e-11	-0.382857	5.77546e-12
chr1:84538252-84551402	1_94426311	1	94426311	3.58748e-29	0.605242	1.41939e-36
chr1:74804328-74807789	1_67655763	1	67655763	5.12212e-25	0.566699	3.07678e-30
chr1:74804328-74807789	12_41109365	12	41109365	6.56105e-14	0.42955	2.73558e-15
chr1:34880040-34884465	1_41300366	1	41300366	3.44515e-11	-0.383816	5.00945e-12
chr1:34893833-34908203	1_42610124	1	42610124	6.10433e-12	-0.397166	6.49861e-13
chr1:51450458-51451960	1_43023377	1	43023377	9.17125e-15	-0.442595	2.40801e-16
chr1:32245048-32247945	1_48240521	1	48240521	6.92108e-13	0.413154	4.80189e-14
chr1:32152392-32156601	1_45317901	1	45317901	2.27023e-12	0.404536	1.99959e-13
chr1:56674431-56679956	1_63067619	1	63067619	1.95166e-15	0.452474	3.47701e-17
chr1:66496920-66500079	1_61267375	1	61267375	1.32127e-11	0.391283	1.62158e-12
chr1:70980860-70982486	1_96108211	1	96108211	1.28009e-14	0.440423	3.64378e-16
chr1:30999772-31011222	1_52386896	1	52386896	3.14267e-13	0.418748	1.31859e-10
chr1:30999772-31011222	17_7136240	17	7136240	3.08187e-11	0.384694	4.51157e-09
chr1:56681478-56683852	1_66844993	1	66844993	5.63167e-15	0.445743	1.31156e-16
chr1:86504707-86513806	1_95048265	1	95048265	7.40706e-28	-0.593592	1.60206e-34
chr1:86504707-86513806	2_13826665	2	13826665	5.15552e-11	-0.380618	8.03216e-12
chr1:45041878-45043462	1_50285892	1	50285892	3.93226e-15	-0.448041	8.37227e-17
chr1:45116343-45122912	1_53754737	1	53754737	1.43507e-17	-0.481878	6.46376e-20
chr1:57230017-57234894	1_50987208	1	50987208	6.23039e-17	-0.473383	4.33198e-19
chr1:46176507-46179237	1_51929896	1	51929896	2.96894e-20	0.515256	1.72005e-23
chr1:46168142-46170299	1_51987321	1	51987321	1.25169e-18	0.495491	2.62111e-21
chr1:58390370-58391916	1_53050719	1	53050719	2.69935e-12	0.403259	2.45922e-13
chr1:71543291-71552604	1_66541246	1	66541246	1.60563e-15	-0.453698	2.71983e-17
chr1:92841270-92841685	1_85649319	1	85649319	2.50789e-20	0.516118	2.78305e-20
chr1:91859978-91861713	1_76858150	1	76858150	1.43136e-15	-0.454416	2.35331e-17
chr1:61293034-61295408	1_70951488	1	70951488	3.29569e-14	0.434178	1.17335e-15
chr1:59773023-59773999	1_54772344	1	54772344	1.7178e-12	0.406581	1.43215e-13
chr1:59774119-59774789	1_67741131	1	67741131	4.39318e-11	0.381891	6.66051e-12
chr1:74125959-74128407	1_68341823	1	68341823	1.70677e-15	0.453316	2.93728e-17
chr1:92840042-92840768	1_82921754	1	82921754	3.71855e-14	0.433372	1.36148e-15
chr1:101574215-101577288	1_92580401	1	92580401	9.38939e-15	0.442442	2.47945e-16
chr1:51381953-51384227	1_56550100	1	56550100	2.12705e-12	0.405015	1.8497e-13
chr1:34579709-34581138	1_56694560	1	56694560	2.01147e-11	0.388032	2.66171e-12
chr1:82275944-82279874	1_77012059	1	77012059	2.13291e-27	0.589408	8.15159e-34
chr1:50792645-50796382	1_57091150	1	57091150	2.59583e-12	-0.403548	2.34699e-13
chr1:64658991-64661057	1_57288752	1	57288752	1.36957e-11	0.391007	1.6918e-12
chr1:66459593-66462059	1_61307715	1	61307715	8.94021e-13	0.411318	6.53676e-14
chr1:82280526-82283783	1_77046602	1	77046602	1.37547e-22	0.541569	9.89468e-27
chr1:82269158-82274744	1_77012059	1	77012059	2.43961e-24	0.559897	3.02778e-29
chr1:72778474-72784175	1_59598205	1	59598205	3.97165e-11	-0.382692	5.91831e-12
chr1:72973345-72976643	1_64284390	1	64284390	2.27297e-12	0.404527	2.00248e-13
chr1:72746487-72751970	1_67100500	1	67100500	1.45528e-13	0.424105	7.2468e-15
chr1:76534124-76536292	1_69855704	1	69855704	1.9378e-12	0.405699	1.65451e-13
chr1:65958707-65960784	1_60562471	1	60562471	1.06061e-11	0.392969	1.25068e-12
chr1:76557974-76561904	1_63478785	1	63478785	2.43561e-12	0.404018	2.17496e-13
chr1:99985138-99990016	1_86414530	1	86414530	1.88586e-17	-0.480315	2.29836e-16
chr1:91891193-91892807	1_103597754	1	103597754	1.92882e-17	-0.480186	9.49686e-20
chr1:87639021-87642404	1_92986805	1	92986805	1.01896e-25	0.573575	2.12113e-21
chr1:56661486-56663361	1_63681830	1	63681830	3.54795e-11	0.383584	5.18518e-12
chr1:59610654-59612180	1_65166956	1	65166956	1.16179e-15	0.455716	1.80876e-17
chr1:74822294-74825879	1_80609039	1	80609039	4.20391e-16	0.461971	4.99012e-18
chr1:95598243-95619906	1_87774352	1	87774352	1.60851e-32	0.632898	1.35778e-26
chr1:75362182-75367541	1_66114623	1	66114623	3.59882e-11	-0.383471	5.2725e-12
chr1:91858952-91859917	1_77175008	1	77175008	1.0756e-14	-0.441558	2.93565e-16
chr1:62266630-62267737	1_67755828	1	67755828	1.14173e-16	0.469808	9.44062e-19
chr1:62393427-62403972	1_67766446	1	67766446	6.63684e-13	0.413454	2.96285e-10
chr1:62567089-62568942	1_67577020	1	67577020	4.05175e-11	0.382533	6.05837e-12
chr1:74580113-74592030	1_80939383	1	80939383	3.0921e-18	-0.490514	1.01962e-16
chr1:92877169-92877452	1_87421578	1	87421578	7.37852e-22	0.533589	1.05086e-25
chr1:82264817-82267671	1_77008066	1	77008066	2.80204e-23	0.548936	1.02798e-27
chr1:87979316-87981593	1_80095939	1	80095939	2.08082e-18	0.492704	5.13502e-21
chr1:82311203-82323947	1_76392136	1	76392136	1.46099e-16	-0.468341	9.80051e-14
chr1:82331419-82335543	1_72243062	1	72243062	1.93896e-12	-0.405695	1.6557e-13
chr1:78192604-78195230	1_88562222	1	88562222	1.02444e-13	-0.426516	4.72062e-15
chr1:106816376-106819076	1_100273502	1	100273502	2.07205e-12	-0.405208	1.79262e-13
chr1:84500211-84504956	1_79276935	1	79276935	1.2397e-16	-0.469319	1.04923e-18
chr1:89682415-89685235	1_95265028	1	95265028	4.19724e-18	-0.488814	1.29414e-20
chr1:96336959-96337787	1_86540547	1	86540547	9.33663e-18	-0.484321	3.68935e-20
chr1:82186863-82201058	1_76433834	1	76433834	3.99817e-15	-0.447935	8.54827e-17
chr1:126071980-126079675	1_113580854	1	113580854	2.90279e-21	-0.526922	7.06548e-25
chr1:98260613-98262899	1_92048048	1	92048048	4.25301e-15	0.447541	9.23514e-17
chr1:74173389-74175821	1_79685256	1	79685256	1.53236e-12	0.407415	1.75791e-12
chr1:75228803-75230810	1_87646039	1	87646039	1.94995e-13	0.42208	1.03502e-14
chr1:101208922-101211601	1_81561671	1	81561671	1.96345e-15	0.452437	3.50344e-17
chr1:101221177-101222099	1_88397423	1	88397423	4.32324e-14	0.432363	1.63887e-15
chr1:101222435-101224784	1_81448654	1	81448654	6.72801e-15	0.444598	1.63734e-16
chr1:101248014-101249700	1_81561671	1	81561671	2.93262e-14	0.434956	1.01608e-15
chr1:96718926-96720738	1_82152988	1	82152988	2.53847e-17	0.478606	1.35663e-19
chr1:99315973-99323424	1_90479290	1	90479290	2.72432e-14	0.435446	9.27791e-16
chr1:76651990-76673186	1_103213518	1	103213518	1.41283e-12	-0.408007	1.13296e-13
chr1:101239160-101240009	1_96005052	1	96005052	3.82963e-16	0.462538	4.43206e-18
chr1:108961981-108963446	1_103633310	1	103633310	7.26864e-16	0.458618	9.9969e-18
chr1:87615630-87617914	1_92985802	1	92985802	7.28486e-19	0.498431	1.27728e-21
chr1:94582000-94584701	1_100013207	1	100013207	2.58607e-12	-0.403576	2.33646e-13
chr1:111649659-111665177	1_116685523	1	116685523	7.97052e-33	0.635284	1.61582e-42
chr1:113875612-113885420	1_105567866	1	105567866	6.90527e-19	0.49872	1.18948e-21
chr1:99493176-99496625	1_85218834	1	85218834	1.20669e-11	0.391981	1.4568e-12
chr1:95584172-95590079	1_85634117	1	85634117	1.4319e-15	-0.454414	2.35442e-17
chr1:94550832-94552583	1_88706499	1	88706499	1.31514e-12	0.408528	1.0396e-13
chr1:108004864-108035791	1_102357406	1	102357406	3.73266e-24	0.558017	5.62038e-29
chr1:99476930-99481031	1_86704292	1	86704292	2.44152e-11	0.386521	3.34324e-12
chr1:82344555-82348027	1_97657281	1	97657281	1.14773e-13	0.425738	5.42381e-15
chr1:108946333-108951685	1_116853519	1	116853519	3.09706e-16	0.463826	3.38223e-18
chr1:94579968-94581187	1_89076899	1	89076899	1.37057e-12	0.408228	1.09241e-13
chr1:113841900-113855241	1_120223424	1	120223424	8.15109e-21	-0.521797	2.9352e-24
chr1:84553682-84556532	1_94426311	1	94426311	1.39289e-11	0.390877	1.72587e-12
chr1:113894420-113903589	1_108164354	1	108164354	4.03489e-20	-0.513683	2.61061e-23
chr1:108689666-108691338	1_98178163	1	98178163	8.65299e-14	0.427669	3.8398e-15
chr1:86533530-86537681	1_95308606	1	95308606	5.49289e-16	-0.460338	7.00882e-18
chr1:86942891-86945170	1_96369142	1	96369142	3.06806e-15	-0.449619	6.13571e-17
chr1:104288307-104294243	1_110527677	1	110527677	1.61772e-15	-0.453651	2.74564e-17
chr1:118933889-118934740	1_112530785	1	112530785	6.00127e-21	-0.523326	1.9262e-24
chr1:108926197-108929588	1_116853519	1	116853519	3.15476e-12	0.402105	2.96222e-13
chr1:112616556-112620737	1_105567074	1	105567074	9.99387e-16	-0.456651	1.49553e-17
chr1:82241161-82242512	1_97948010	1	97948010	6.78341e-13	0.413298	4.68692e-14
chr1:76364416-76369381	1_97367096	1	97367096	4.09757e-11	0.382444	6.13872e-12
chr1:106705745-106710390	1_101283693	1	101283693	5.64287e-15	-0.44573	1.31481e-16
chr1:126714953-126730086	1_136420182	1	136420182	1.07674e-20	-0.520401	4.30137e-24
chr1:129274164-129279315	1_135644762	1	135644762	1.25741e-27	-0.591506	3.62155e-34
chr1:112932974-112933932	1_120383120	1	120383120	1.84466e-19	-0.505766	2.03529e-22
chr1:87842253-87842934	1_99300732	1	99300732	3.58448e-11	0.383503	5.24786e-12
chr1:112934084-112937112	1_120681128	1	120681128	2.27684e-19	-0.504654	2.70011e-22
chr1:107996622-108000924	1_102605189	1	102605189	4.78557e-16	0.46118	5.8835e-18
chr1:108041432-108049773	1_102598435	1	102598435	8.33443e-16	0.457774	1.18874e-17
chr1:109399216-109400540	1_103029291	1	103029291	1.39944e-15	0.454557	2.28736e-17
chr1:106736817-106764362	1_101701107	1	101701107	4.5091e-12	0.399443	4.53365e-13
chr1:107386394-107387648	1_101070354	1	101070354	2.35945e-11	-0.386788	3.21148e-12
chr1:134536730-134541795	1_129190356	1	129190356	4.72856e-25	-0.567044	2.73483e-30
chr1:107010363-107019574	1_101976179	1	101976179	6.1161e-12	0.397152	6.51349e-13
chr1:112923123-112925600	1_105565355	1	105565355	2.05577e-15	-0.452148	3.71178e-17
chr1:112930001-112932891	1_120179868	1	120179868	9.06064e-16	0.457258	1.32124e-17
chr1:117273439-117279443	1_111657735	1	111657735	1.25802e-27	0.591504	3.62418e-34
chr1:117293795-117297349	1_111657735	1	111657735	1.28417e-27	0.591422	3.74068e-34
chr1:117336449-117339097	1_111657735	1	111657735	4.13225e-24	0.557565	6.51449e-29
chr1:114419158-114447192	1_109129800	1	109129800	8.08108e-14	0.428135	3.53145e-15
chr1:129088022-129095632	1_119151110	1	119151110	8.27875e-17	-0.47171	6.24658e-19
chr1:121418357-121426030	1_133167601	1	133167601	2.68122e-18	-0.491304	7.17481e-21
chr1:143563237-143566700	1_148674789	1	148674789	4.18104e-15	-0.44765	9.04011e-17
chr1:130485796-130489484	1_136836819	1	136836819	1.10532e-17	0.483364	4.59897e-20
chr1:97522797-97526690	1_108697797	1	108697797	7.80684e-12	-0.395305	8.70104e-13
chr1:119491739-119494315	1_124541375	1	124541375	4.39548e-19	0.501149	6.51321e-22
chr1:133361909-133363869	1_128298799	1	128298799	2.23695e-18	-0.492305	5.64976e-21
chr1:133307952-133310448	1_139333317	1	139333317	1.16281e-20	-0.520014	4.77971e-24
chr1:113721727-113730158	1_125671537	1	125671537	3.67437e-15	0.448473	7.69084e-17
chr1:119481379-119484562	1_139922735	1	139922735	3.23418e-17	0.477206	1.85697e-19
chr1:113703859-113709556	1_106517162	1	106517162	1.06833e-13	-0.426229	4.96891e-15
chr1:119866214-119869522	1_125534344	1	125534344	3.89557e-17	-0.476125	2.36253e-19
chr1:113777287-113781546	1_129813598	1	129813598	3.25293e-12	0.401877	3.07251e-13
chr1:112791137-112793272	1_107264459	1	107264459	4.36182e-13	-0.416438	2.74923e-14
chr1:126515171-126525303	1_118569584	1	118569584	1.75156e-16	-0.467257	1.63366e-18
chr1:130927742-130932198	1_136567262	1	136567262	6.27724e-18	-0.486561	2.19458e-20
chr1:130094424-130106175	1_124952496	1	124952496	9.45669e-13	0.410913	6.99386e-14
chr1:113807332-113812141	1_108181386	1	108181386	2.02208e-12	-0.405387	1.74101e-13
chr1:138686607-138687904	1_132410038	1	132410038	5.06443e-16	0.460834	6.32229e-18
chr1:138681571-138686153	1_132328909	1	132328909	4.25082e-19	0.501329	6.22848e-22
chr1:119004798-119008671	1_112536122	1	112536122	2.91962e-13	0.419264	1.69031e-14
chr1:115897948-115901019	1_109190058	1	109190058	1.63267e-11	-0.389651	2.08156e-12
chr1:118999265-119004404	1_110996513	1	110996513	1.39137e-12	0.408118	1.11234e-13
chr1:147860801-147862741	1_153463410	1	153463410	2.27468e-15	0.451511	8.3819e-14
chr1:118988196-118996767	1_112816090	1	112816090	7.47151e-13	-0.412606	5.26602e-14
chr1:119010598-119014332	1_124147388	1	124147388	1.64669e-11	0.389584	2.10266e-12
chr1:138094301-138099247	1_143117747	1	143117747	2.38721e-12	0.404166	2.12339e-13
chr1:147946978-147965749	1_156762161	1	156762161	6.73044e-20	-0.511041	5.22485e-23
chr1:141342120-141346034	1_148357027	1	148357027	2.93767e-18	0.490798	8.09266e-21
chr1:138074428-138078524	1_132595231	1	132595231	4.66005e-17	-0.475082	2.97821e-19
chr1:118968105-118979769	1_113966865	1	113966865	1.01582e-11	0.393299	1.18845e-12
chr1:107895872-107903896	1_114062547	1	114062547	4.73948e-11	0.381288	7.27916e-12
chr1:122612559-122615871	1_132674056	1	132674056	3.66385e-12	-0.400993	3.54069e-13
chr1:101713560-101714833	1_114505067	1	114505067	2.62961e-12	-0.403453	2.38352e-13
chr1:130939048-130941283	1_138723750	1	138723750	9.34777e-22	0.532448	1.46238e-25
chr1:137114856-137117195	1_119568775	1	119568775	1.03437e-12	-0.410267	7.79031e-14
chr1:126110142-126116721	1_117313003	1	117313003	5.27189e-11	-0.38044	8.24462e-12
chr1:126390888-126394888	1_146671052	1	146671052	3.19775e-17	-0.477271	1.82993e-19
chr1:113083747-113088383	1_126632337	1	126632337	4.19335e-13	0.416716	1.04174e-14
chr1:126685306-126710146	1_141188560	1	141188560	6.72152e-13	-0.413363	4.63541e-14
chr1:140970940-140975119	1_135967663	1	135967663	7.07894e-15	-0.44427	1.74445e-16
chr1:133279932-133283396	1_138790218	1	138790218	1.94253e-15	-0.452504	3.45654e-17
chr1:126394900-126415163	1_146671052	1	146671052	3.05019e-18	-0.49059	1.19832e-17
chr1:126360004-126386295	1_146662775	1	146662775	2.60771e-11	-0.386005	1.20951e-10
chr1:113565936-113589056	1_119846756	1	119846756	3.51061e-11	-0.383667	5.12126e-12
chr1:132743254-132745796	1_127611911	1	127611911	5.69197e-13	0.414549	3.79262e-14
chr1:141304550-141305711	1_160101588	1	160101588	3.49228e-14	0.433792	1.26018e-15
chr1:139177189-139179219	1_145542501	1	145542501	5.53794e-12	0.3979	5.78877e-13
chr1:129871687-129877033	1_145206346	1	145206346	1.40603e-19	0.507196	3.47372e-17
chr1:120030263-120032710	1_125605270	1	125605270	1.24314e-12	-0.408936	9.71645e-14
chr1:158499838-158512822	1_151802543	1	151802543	1.79394e-21	-0.529281	3.62479e-25
chr1:132882419-132886833	1_127588011	1	127588011	8.12497e-12	0.395001	9.12284e-13
chr1:138078618-138083145	1_143334562	1	143334562	4.43973e-15	-0.447267	7.61941e-14
chr1:134964466-134965810	1_128178289	1	128178289	9.5153e-16	0.456955	1.4056e-17
chr1:162768805-162771812	1_154486549	1	154486549	2.93932e-17	-0.477759	1.64067e-19
chr1:149696619-149699832	1_157291163	1	157291163	8.55345e-16	-0.457614	1.2284e-17
chr1:139971371-139974028	1_129572075	1	129572075	4.82069e-12	-0.398942	4.90876e-13
chr1:153742937-153747978	1_158861708	1	158861708	7.60734e-23	-0.544333	4.27202e-27
chr1:157830936-157837617	1_152170375	1	152170375	9.90306e-18	0.483988	3.98441e-20
chr1:148662290-148664804	1_160601185	1	160601185	3.90058e-12	0.400526	3.81493e-13
chr1:148985063-148995080	1_156893088	1	156893088	4.24175e-16	-0.461916	5.04732e-18
chr1:141303316-141304494	1_151253441	1	151253441	1.31571e-11	0.391316	1.61351e-12
chr1:129080264-129087875	1_137173697	1	137173697	4.01518e-11	-0.382605	5.99435e-12
chr1:129441203-129444690	1_134451348	1	134451348	2.89107e-11	0.385196	4.07772e-12
chr1:148152485-148159781	1_154565340	1	154565340	1.18731e-19	0.508083	1.12481e-22
chr1:150273404-150275108	1_156666315	1	156666315	1.31246e-13	0.424816	6.38879e-15
chr1:149278013-149281558	1_156353927	1	156353927	6.34273e-13	-0.413777	4.32209e-14
chr1:145782427-145791851	1_150785809	1	150785809	9.61992e-19	0.496924	1.84843e-21
chr1:145740334-145753410	1_139632670	1	139632670	1.75779e-13	-0.4228	2.31188e-13
chr1:162258920-162274238	1_156354114	1	156354114	1.25249e-18	-0.495487	9.03937e-14
chr1:148106751-148108527	1_141532498	1	141532498	5.9471e-12	0.397363	6.30031e-13
chr1:145965807-145984149	1_140366148	1	140366148	2.63964e-12	-0.403425	2.39439e-13
chr1:172293586-172295194	1_181784348	1	181784348	3.48623e-16	0.463109	3.93258e-18
chr1:147830241-147836168	1_142551125	1	142551125	2.37e-13	0.420723	3.94627e-12
chr1:148125063-148127580	1_154974446	1	154974446	2.10821e-12	0.405081	1.83012e-13
chr1:155419715-155421840	1_149157473	1	149157473	4.57972e-23	0.546681	2.07423e-27
chr1:150647718-150650577	1_158321060	1	158321060	2.2725e-13	0.421015	1.24682e-14
chr1:178970601-178972251	1_171109235	1	171109235	4.85195e-15	0.446699	1.08885e-16
chr1:158513122-158517942	1_149921659	1	149921659	1.86107e-11	-0.388636	2.42892e-12
chr1:140009219-140011441	1_145484144	1	145484144	3.36649e-13	-0.418265	2.00899e-14
chr1:162758157-162764967	1_168479278	1	168479278	1.22593e-15	-0.455382	1.93569e-17
chr1:172216729-172220561	1_166371126	1	166371126	8.25217e-23	0.543955	4.79556e-27
chr1:155342748-155345502	1_149225759	1	149225759	5.62023e-12	-0.397789	5.89113e-13
chr1:159298103-159299799	1_154101534	1	154101534	2.39159e-13	-0.420659	1.32667e-14
chr1:155581944-155591885	1_148843552	1	148843552	8.22876e-15	0.443297	2.10408e-16
chr1:141309849-141312016	1_152070489	1	152070489	4.28092e-12	0.399831	4.26193e-13
chr1:143742240-143752784	1_149065416	1	149065416	5.70414e-13	0.414534	3.80243e-14
chr1:144054855-144058160	1_150106303	1	150106303	4.76388e-11	0.381247	7.32305e-12
chr1:206141934-206146229	1_201013847	1	201013847	8.71889e-19	0.497458	1.62204e-21
chr1:156746831-156748698	1_150360106	1	150360106	1.49583e-11	0.390327	1.87737e-12
chr1:211471029-211473546	1_204180646	1	204180646	9.98848e-23	0.543065	6.28846e-27
chr1:191206206-191212326	1_184109672	1	184109672	6.22407e-21	0.523144	2.02536e-24
chr1:162546238-162551157	1_156259179	1	156259179	7.83635e-12	0.395276	8.74003e-13
chr1:192375326-192380059	1_186143751	1	186143751	2.71545e-19	-0.503719	3.41962e-22
chr1:181619023-181624226	1_188747393	1	188747393	2.80698e-17	0.478025	1.54558e-19
chr1:158918059-158920162	1_152662362	1	152662362	3.51639e-11	0.383654	5.13115e-12
chr1:147630968-147647272	1_157614206	1	157614206	1.87799e-11	0.388566	2.45494e-12
chr1:145803911-145807054	1_152962142	1	152962142	1.64626e-12	0.406892	1.36097e-13
chr1:194007995-194025007	1_181632671	1	181632671	2.11669e-12	-0.405051	1.83893e-13
chr1:145598953-145606647	1_158129362	1	158129362	3.80223e-12	0.400716	3.70062e-13
chr1:148829639-148831358	1_154844651	1	154844651	4.12808e-11	-0.382385	6.19228e-12
chr1:209268497-209284344	1_203088912	1	203088912	7.52464e-23	-0.544384	4.20623e-27
chr1:162210102-162211330	1_156382364	1	156382364	1.14958e-11	-0.392353	1.37566e-12
chr1:148960539-148961456	1_156504055	1	156504055	7.95409e-12	0.395163	8.89589e-13
chr1:149718142-149723305	1_157287340	1	157287340	6.37066e-11	-0.378925	1.02861e-11
chr1:199029443-199033350	1_192432418	1	192432418	3.361e-18	0.490051	9.66225e-21
chr1:153391165-153393373	1_158853934	1	158853934	3.29847e-12	-0.401774	3.1239e-13
chr1:209254071-209263788	1_217844433	1	217844433	1.42242e-19	-0.507135	1.43477e-22
chr1:172170180-172173459	1_181784348	1	181784348	1.35576e-18	0.495054	2.91371e-21
chr1:190407887-190410243	1_183715681	1	183715681	2.292e-14	0.436592	7.4952e-16
chr1:172363582-172367366	1_181784348	1	181784348	8.3592e-16	0.457756	1.19321e-17
chr1:182477725-182491859	1_187787697	1	187787697	5.83054e-19	0.499632	3.06185e-17
chr1:182477725-182491859	7_88853031	7	88853031	5.60577e-11	0.379949	7.16303e-11
chr1:181111998-181122648	1_160875794	1	160875794	3.49753e-11	-0.383697	5.0989e-12
chr1:156431685-156436923	1_161994759	1	161994759	6.14499e-11	-0.379214	1.55037e-09
chr1:179427233-179431551	1_166395779	1	166395779	1.63571e-16	-0.467666	1.49668e-18
chr1:180924945-180926084	1_173410596	1	173410596	6.20016e-12	0.397049	6.61994e-13
chr1:180125650-180130120	1_174882208	1	174882208	2.55735e-18	0.491566	6.74102e-21
chr1:172214896-172215900	1_164957854	1	164957854	1.29318e-12	0.40865	1.01879e-13
chr1:209179860-209184666	1_165084763	1	165084763	1.08998e-11	-0.39276	1.29175e-12
chr1:182503814-182508266	1_173004566	1	173004566	1.46259e-18	-0.494639	4.28409e-17
chr1:187664639-187677702	1_181926168	1	181926168	5.80634e-19	-0.499654	9.44252e-22
chr1:182806904-182810292	1_177723554	1	177723554	5.52459e-15	0.445866	1.28051e-16
chr1:159668043-159682198	1_165870392	1	165870392	5.54851e-11	-0.380031	8.7526e-12
chr1:181387428-181396973	1_201011197	1	201011197	9.70843e-13	-0.410724	7.21848e-14
chr1:179840497-179854663	1_168474108	1	168474108	2.5197e-11	-0.386274	3.46943e-12
chr1:162875449-162880261	1_168625070	1	168625070	3.46512e-12	-0.401408	3.31299e-13
chr1:196092829-196097423	1_190091357	1	190091357	1.42123e-17	0.481933	6.3827e-20
chr1:182499593-182502642	1_175035307	1	175035307	1.2947e-15	0.455042	2.07365e-17
chr1:199055958-199058429	1_192725500	1	192725500	3.36501e-19	0.502577	4.55724e-22
chr1:183744641-183747413	1_176792667	1	176792667	2.1655e-13	0.421351	1.17581e-14
chr1:165708027-165714684	1_172634543	1	172634543	4.09201e-15	-0.447787	8.79998e-17
chr1:182566357-182569111	1_191235004	1	191235004	2.59053e-15	0.45069	4.96256e-17
chr1:204812748-204818029	1_215596617	1	215596617	2.29327e-12	-0.404462	2.02389e-13
chr1:167005679-167012617	1_180773754	1	180773754	2.34748e-12	-0.40429	2.08121e-13
chr1:164429779-164434249	1_172593115	1	172593115	4.11519e-11	-0.38241	6.16967e-12
chr1:166569309-166572981	1_177960346	1	177960346	2.48164e-11	0.386393	3.40794e-12
chr1:165028442-165033259	1_173597659	1	173597659	6.65831e-11	0.37857	1.08304e-11
chr1:166095530-166101138	1_176177097	1	176177097	3.89059e-11	0.382855	5.77698e-12
chr1:213600223-213603140	1_219465843	1	219465843	1.87096e-16	-0.466862	1.77744e-18
chr1:224121380-224126651	1_229291601	1	229291601	1.17419e-30	-0.617848	1.20845e-27
chr1:224170704-224175519	1_229421046	1	229421046	9.34191e-27	-0.583461	5.0979e-24
chr1:168437977-168442329	1_180652858	1	180652858	3.24416e-12	0.401897	3.06263e-13
chr1:213255931-213257438	1_207638079	1	207638079	9.09155e-15	0.442651	2.38201e-16
chr1:193948150-193950046	1_199110140	1	199110140	3.44779e-13	0.418097	2.06795e-14
chr1:207313644-207316237	1_198960278	1	198960278	1.97779e-16	-0.466529	1.90822e-18
chr1:191584445-191586521	1_201908395	1	201908395	3.15856e-12	0.402096	2.96649e-13
chr1:203678985-203688704	1_198456835	1	198456835	9.56675e-13	-0.41083	7.09191e-14
chr1:204080164-204085713	1_198093698	1	198093698	4.00941e-13	-0.417033	2.48273e-14
chr1:203690079-203698528	1_198633709	1	198633709	4.80289e-15	0.446764	1.07511e-16
chr1:246950405-246962896	1_236993332	1	236993332	5.84113e-25	-0.566133	1.52206e-22
chr1:207292204-207295644	1_188557576	1	188557576	2.18256e-11	0.387396	2.93015e-12
chr1:194227318-194228717	1_201704994	1	201704994	1.80166e-12	0.406233	1.51631e-13
chr1:201045604-201052247	1_191567096	1	191567096	6.08569e-13	-0.414073	3.10916e-13
chr1:222526787-222545058	1_204963935	1	204963935	4.68476e-15	-0.446923	1.04217e-16
chr1:218016306-218019365	1_204634451	1	204634451	4.37338e-14	0.432285	1.66227e-15
chr1:222427266-222433334	1_228432545	1	228432545	2.97785e-16	-0.464064	3.21721e-18
chr1:190883656-190887861	1_198716412	1	198716412	4.06763e-11	0.382502	6.08622e-12
chr1:193240136-193240899	1_206108662	1	206108662	7.09993e-12	0.396024	7.77487e-13
chr1:223558541-223561943	1_229634309	1	229634309	7.91097e-16	-0.458096	1.11283e-17
chr1:190526501-190527271	1_204726988	1	204726988	5.11822e-11	0.380676	7.96425e-12
chr1:228985294-228988374	1_223430952	1	223430952	1.27114e-15	0.455156	2.02616e-17
chr1:182573001-182594418	1_203906464	1	203906464	7.11945e-12	-0.396004	7.80022e-13
chr1:194026373-194028428	1_204273125	1	204273125	5.55984e-11	-0.380015	8.7735e-12
chr1:224349409-224351300	1_229536532	1	229536532	1.12495e-18	-0.496073	2.27514e-21
chr1:215883897-215889682	1_208896608	1	208896608	7.3251e-15	0.44405	1.82035e-16
chr1:222759930-222760878	1_217481689	1	217481689	2.50986e-12	0.403797	2.25442e-13
chr1:228947073-228954344	1_221757331	1	221757331	7.14458e-17	0.472578	5.16761e-19
chr1:203862270-203863259	1_209354171	1	209354171	6.23254e-11	-0.3791	1.00261e-11
chr1:216909580-216912264	1_209877022	1	209877022	1.83498e-12	0.406099	1.54995e-13
chr1:230549321-230550196	1_223190399	1	223190399	9.2196e-13	0.411096	6.78341e-14
chr1:220399964-220400819	1_230936956	1	230936956	4.35261e-13	0.416453	2.74221e-14
chr1:236507473-236511932	1_249164043	1	249164043	1.55922e-13	0.423629	7.88264e-15
chr1:236514894-236518954	1_249840845	1	249840845	2.68327e-15	0.450468	5.1865e-17
chr1:221078004-221085757	1_226276602	1	226276602	3.82791e-12	-0.400666	3.73041e-13
chr1:236712728-236715394	1_244978937	1	244978937	1.44116e-19	0.507066	1.46028e-22
chr1:236718501-236722879	1_243445910	1	243445910	9.34278e-18	0.484317	3.69252e-20
chr1:224114431-224116756	1_231520143	1	231520143	6.78015e-15	-0.444549	1.65317e-16
chr1:209263810-209266373	1_219681169	1	219681169	8.75435e-12	-0.394434	9.96593e-13
chr1:237712047-237716331	1_246055915	1	246055915	2.30851e-13	-0.420906	5.48628e-12
chr1:236710718-236711416	1_244978937	1	244978937	9.09256e-17	0.471157	7.04698e-19
chr1:228174050-228186275	1_221757331	1	221757331	1.91493e-11	-0.388414	2.51193e-12
chr1:247066259-247075107	1_241054235	1	241054235	9.51361e-34	0.642383	4.45237e-44
chr1:216681416-216687411	1_221908640	1	221908640	4.50698e-11	0.381688	6.86298e-12
chr1:228989030-228990716	1_223468430	1	223468430	9.62552e-13	0.410786	7.14437e-14
chr1:242998036-243006868	1_249118165	1	249118165	1.58571e-20	-0.518448	7.30891e-24
chr1:243026854-243029404	1_248087103	1	248087103	4.81507e-27	0.586144	2.82851e-33
chr1:243023400-243024920	1_248104047	1	248104047	6.54998e-19	0.499005	1.1087e-21
chr1:234629607-234630700	1_245134255	1	245134255	9.14343e-12	0.394103	1.04926e-12
chr1:238456061-238458827	1_247792568	1	247792568	1.17413e-11	0.39219	1.41046e-12
chr1:223916202-223918842	1_231266828	1	231266828	6.65733e-13	-0.413432	4.58206e-14
chr1:224061983-224063347	1_229291601	1	229291601	1.70657e-11	-0.389308	2.1931e-12
chr1:225017329-225021915	1_230621987	1	230621987	6.02378e-13	-0.414145	4.06116e-14
chr1:236318599-236330089	1_243902836	1	243902836	1.26865e-12	-0.408789	9.9564e-14
chr1:239536553-239543608	1_248308027	1	248308027	5.29937e-12	-0.398231	5.49363e-13
chr1:239325647-239330666	1_231216821	1	231216821	2.89687e-12	0.402737	2.67558e-13
chr1:236522990-236537344	1_242411395	1	242411395	1.12695e-15	0.455905	1.74055e-17
chr1:247924635-247926780	1_241694024	1	241694024	4.79861e-19	0.500679	7.32273e-22
chr1:242944093-242948072	1_232893840	1	232893840	2.05901e-11	-0.38785	2.73592e-12
chr1:246966330-246970684	1_236795408	1	236795408	1.31842e-16	-0.468953	1.13542e-18
chr1:229218419-229233131	1_236266319	1	236266319	2.20116e-13	0.421238	1.1994e-14
chr1:242976034-242977557	1_248787196	1	248787196	9.99834e-20	0.508981	8.92077e-23
chr1:246145511-246150532	1_238146904	1	238146904	2.25704e-14	-0.436694	7.35419e-16
chr1:246972076-246976992	1_236795148	1	236795148	6.98854e-13	-0.413085	4.8584e-14
chr1:246758400-246761341	1_239924917	1	239924917	2.7622e-18	0.491139	7.46183e-21
chr1:254313060-254315052	1_243658560	1	243658560	7.85828e-16	0.458137	1.10346e-17
chr1:231498486-231499136	1_237317071	1	237317071	3.09624e-11	0.384657	4.41955e-12
chr1:242994226-242995635	1_237766827	1	237766827	3.23709e-13	0.41854	1.91575e-14
chr1:242995932-242996826	1_248068556	1	248068556	1.12925e-13	0.425849	5.31732e-15
chr1:243008774-243016178	1_249118165	1	249118165	4.31574e-22	-0.53616	4.95759e-26
chr1:251043958-251049179	1_243361271	1	243361271	1.94342e-12	0.405678	1.66026e-13
chr1:246643873-246645822	1_240036160	1	240036160	7.5457e-12	-0.395563	8.35709e-13
chr1:246767647-246772962	1_241601478	1	241601478	1.38015e-12	-0.408177	1.10158e-13
chr1:239278014-239288552	1_245088689	1	245088689	1.18093e-13	-0.425542	5.61609e-15
chr1:239274098-239275694	1_245825401	1	245825401	2.35098e-11	0.386816	3.19793e-12
chr1:250878208-250896007	1_245208958	1	245208958	1.15161e-11	0.392339	1.37854e-12
chr1:241851127-241855084	1_252696280	1	252696280	3.37914e-13	0.418238	2.01814e-14
chr1:242160016-242161840	1_247402891	1	247402891	1.63473e-11	-0.389641	2.08466e-12
chr1:242214958-242221042	1_247546106	1	247546106	3.72391e-17	-0.476387	2.22876e-19
chr1:241872411-241881629	1_247844436	1	247844436	4.41811e-11	0.381846	6.70482e-12
chr1:239578741-239597609	1_248307891	1	248307891	5.83633e-11	-0.379627	9.2855e-12
chr1:253631594-253631951	1_248364603	1	248364603	8.50659e-12	0.394652	9.63269e-13
chr1:253631594-253631951	8_42659651	8	42659651	1.76312e-13	0.422779	9.15588e-15
chr1:253631594-253631951	9_104983526	9	104983526	1.0998e-11	0.392692	1.30552e-12
chr1:253632062-253632757	1_248364603	1	248364603	9.3748e-13	0.410976	6.92105e-14
chr1:253632062-253632757	8_42659651	8	42659651	8.34626e-14	0.427915	3.67388e-15
chr1:253652917-253655289	1_248364603	1	248364603	5.58434e-15	0.445797	1.29781e-16
chr1:253652917-253655289	8_42659651	8	42659651	1.34659e-13	0.42464	6.59213e-15
chr1:253652917-253655289	9_104983526	9	104983526	2.39786e-11	0.386662	3.27307e-12
chr1:253652917-253655289	15_117019860	15	117019860	8.17864e-14	0.428053	3.58372e-15
chr1:253703138-253703600	1_248364603	1	248364603	2.22533e-15	0.451649	4.10052e-17
chr1:253703138-253703600	8_42659651	8	42659651	2.33852e-11	0.386858	3.17801e-12
chr1:253714470-253716449	1_248364603	1	248364603	5.88439e-13	0.414312	3.94798e-14
chr1:253714470-253716449	8_42659651	8	42659651	4.74481e-13	0.415842	3.04385e-14
chr1:243016236-243019587	1_249118165	1	249118165	8.58807e-17	-0.471494	6.54833e-19
chr1:243019698-243021855	1_249118165	1	249118165	2.36999e-15	-0.451252	4.43809e-17
chr1:242979204-242980280	1_249112815	1	249112815	2.46871e-15	-0.450994	4.67144e-17
chr1:243022485-243023270	1_250215465	1	250215465	2.37748e-11	0.386728	3.24038e-12
chr1:243025202-243025810	1_248866153	1	248866153	5.21573e-11	0.380525	8.14197e-12
chr1:254647894-254652083	1_249198187	1	249198187	1.1122e-11	0.392606	1.32295e-12
chr1:242980491-242984016	1_250340511	1	250340511	5.55162e-13	0.414727	3.67999e-14
chr1:245325595-245327839	1_250414634	1	250414634	1.5595e-12	0.407287	1.27544e-13
chr1:237072020-237082180	1_250406655	1	250406655	1.30279e-11	-0.391392	1.59483e-12
chr1:242970601-242973673	1_250831289	1	250831289	1.24652e-12	0.408917	9.74811e-14
chr1:267854766-267881113	1_262251738	1	262251738	1.82623e-17	-0.480499	8.84546e-20
chr1:267881217-267889246	1_262104931	1	262104931	1.38766e-15	-0.45461	2.26311e-17
chr1:266912970-266922298	1_260555827	1	260555827	1.21123e-11	-0.391952	1.46327e-12
chr1:269230786-269251414	1_260786221	1	260786221	7.0345e-13	0.413038	4.89695e-14
chr1:268749988-268765975	1_261369132	1	261369132	2.02438e-14	0.437413	4.3993e-15
chr1:266692483-266698038	1_261610411	1	261610411	2.40303e-12	0.404118	2.14022e-13
chr1:267742634-267747024	1_262251738	1	262251738	1.91727e-13	0.422197	1.01395e-14
chr1:263383946-263386332	1_268820683	1	268820683	1.83018e-17	0.480487	8.87035e-20
chr1:263383946-263386332	15_12753821	15	12753821	5.95346e-15	0.445386	1.40572e-16
chr2:5958181-5967351	2_523009	2	523009	1.15413e-11	-0.392322	1.38209e-12
chr2:12380052-12384003	2_7109667	2	7109667	1.59014e-11	0.389855	2.01777e-12
chr2:13316750-13319654	2_7182819	2	7182819	1.45759e-11	0.390527	1.82087e-12
chr2:14684630-14713931	2_24018938	2	24018938	5.8668e-17	0.473735	5.57072e-17
chr2:14684630-14713931	1_262277509	1	262277509	3.84907e-13	0.417321	6.41526e-14
chr2:20856138-20861399	2_26644621	2	26644621	1.71732e-13	0.422961	8.86706e-15
chr2:25994847-26003110	2_16242700	2	16242700	2.78514e-14	-0.435299	2.66655e-15
chr2:20854140-20856049	2_25922579	2	25922579	9.44676e-14	0.42707	4.27511e-15
chr2:25720561-25726321	2_20664849	2	20664849	1.85201e-16	0.466923	7.89675e-16
chr2:25781035-25785351	2_19267023	2	19267023	5.08405e-18	0.487743	1.66454e-20
chr2:25788431-25790198	2_19536347	2	19536347	1.25414e-12	0.408872	9.81981e-14
chr2:25791736-25797584	2_37274543	2	37274543	4.49992e-12	0.399458	4.52265e-13
chr2:15206566-15234378	2_20831859	2	20831859	3.96583e-12	-0.400402	3.89107e-13
chr2:27228494-27232250	2_40515983	2	40515983	1.29178e-24	0.562687	1.19661e-29
chr2:28061264-28067007	2_33231262	2	33231262	2.1655e-15	-0.451821	3.9625e-17
chr2:17428940-17434144	2_23252388	2	23252388	4.74882e-12	0.399055	4.82184e-13
chr2:18204647-18207388	2_23662305	2	23662305	2.77314e-12	0.40306	2.53972e-13
chr2:15447043-15448973	2_24025500	2	24025500	1.49792e-13	0.423906	7.50655e-15
chr2:19007192-19010764	2_24354637	2	24354637	4.93137e-14	-0.431478	4.00868e-13
chr2:19379080-19381866	2_25167321	2	25167321	7.23959e-14	0.428882	3.08638e-15
chr2:31901390-31904008	2_37344437	2	37344437	5.92932e-21	0.523386	5.48965e-14
chr2:17712880-17721415	2_25542355	2	25542355	6.68101e-12	0.396485	9.83429e-11
chr2:39882259-39883864	2_47213465	2	47213465	1.85318e-15	0.4528	3.25777e-17
chr2:20837893-20839601	2_26644621	2	26644621	3.85354e-15	0.44817	8.16308e-17
chr2:34163264-34168840	2_40798771	2	40798771	2.80484e-22	0.53821	1.20941e-17
chr2:34298851-34309667	2_28980210	2	28980210	4.86201e-15	-0.446685	1.88145e-12
chr2:21009406-21011040	2_26644621	2	26644621	1.97063e-12	0.405576	1.68813e-13
chr2:32883131-32900327	2_38023252	2	38023252	5.79412e-12	-0.397559	6.10831e-13
chr2:36686579-36688539	2_31680277	2	31680277	2.42173e-14	0.436227	8.02272e-16
chr2:39894176-39903566	2_31079346	2	31079346	2.06505e-16	0.46627	1.41558e-15
chr2:34131640-34133109	2_28970803	2	28970803	8.34716e-14	0.427914	3.67434e-15
chr2:34037384-34038998	2_28687064	2	28687064	1.55706e-11	0.390017	1.96836e-12
chr2:103411817-103418684	2_113659256	2	113659256	4.11677e-23	-0.547171	1.78161e-27
chr2:40423918-40424761	2_83340772	2	83340772	1.72899e-12	0.406534	1.44334e-13
chr2:39390294-39409065	2_33317035	2	33317035	1.10857e-11	-0.392631	1.31784e-12
chr2:39072768-39080962	2_30280403	2	30280403	1.24955e-11	-0.391713	1.51813e-12
chr2:39907621-39910336	2_47213465	2	47213465	8.35091e-14	0.427911	3.67635e-15
chr2:36094754-36097437	2_30534578	2	30534578	5.58939e-11	0.379972	8.82802e-12
chr2:36119614-36120749	2_30534578	2	30534578	5.23042e-11	0.380503	8.1688e-12
chr2:41210541-41225298	2_46737706	2	46737706	3.25768e-14	0.434256	1.15669e-15
chr2:27500300-27501425	2_33376704	2	33376704	2.23022e-13	0.421146	1.21867e-14
chr2:40801608-40804555	2_33631793	2	33631793	3.47593e-12	-0.401384	3.32532e-13
chr2:28057784-28061206	2_33231262	2	33231262	4.06811e-20	-0.513641	2.63986e-23
chr2:41185080-41186353	2_33534312	2	33534312	2.13055e-15	0.451923	3.88228e-17
chr2:41183879-41184933	2_33534312	2	33534312	8.42255e-13	0.411747	6.08376e-14
chr2:39443845-39449681	2_34205457	2	34205457	2.45263e-12	-0.403967	2.19313e-13
chr2:84667973-84685604	2_75420887	2	75420887	7.30792e-18	-0.485705	2.08784e-15
chr2:25148490-25150666	2_37061024	2	37061024	6.92067e-11	0.378259	1.13301e-11
chr2:31904072-31905164	2_37339441	2	37339441	4.2137e-14	0.432535	1.58794e-15
chr2:61757644-61761572	2_52668422	2	52668422	1.77369e-36	-0.662331	1.51181e-30
chr2:61757644-61761572	5_22951442	5	22951442	4.52346e-16	-0.461524	1.62162e-15
chr2:61757644-61761572	6_9854693	6	9854693	4.76851e-15	-0.44681	2.33819e-14
chr2:61757644-61761572	9_69466616	9	69466616	9.62349e-13	-0.410787	3.49477e-13
chr2:61757644-61761572	13_104823813	13	104823813	1.77998e-19	-0.505955	3.13573e-18
chr2:66889657-66891571	2_48748402	2	48748402	9.96579e-23	-0.543076	6.26819e-27
chr2:61834425-61837158	2_53062118	2	53062118	3.41449e-32	0.630316	1.82933e-41
chr2:61834425-61837158	1_197234505	1	197234505	6.72168e-11	0.378494	1.09508e-11
chr2:61834425-61837158	6_9854693	6	9854693	1.03694e-14	0.441797	2.80511e-16
chr2:61834425-61837158	13_104823620	13	104823620	5.99975e-14	0.430155	2.45133e-15
chr2:86986830-86992888	2_97929721	2	97929721	2.72773e-20	-0.51569	4.36831e-18
chr2:86986830-86992888	13_114457317	13	114457317	2.93208e-11	-0.385086	4.47816e-12
chr2:79199480-79206007	2_87527825	2	87527825	3.13152e-14	-0.434519	1.10172e-15
chr2:79199480-79206007	5_22951297	5	22951297	4.07964e-13	-0.416911	2.53547e-14
chr2:79199480-79206007	13_104823934	13	104823934	4.24359e-14	-0.432487	1.6018e-15
chr2:84916228-84918843	2_90544698	2	90544698	3.24298e-14	0.434286	1.73375e-10
chr2:49042208-49068658	2_54499293	2	54499293	1.59575e-28	-0.599558	1.47754e-35
chr2:61831174-61833957	2_53047281	2	53047281	2.30004e-21	0.528065	5.11785e-25
chr2:27787775-27800617	2_39428483	2	39428483	4.01644e-11	0.382603	5.99655e-12
chr2:44755677-44757885	2_49894842	2	49894842	4.43115e-13	-0.416326	2.80218e-14
chr2:46989533-46998223	2_53391538	2	53391538	7.59891e-17	0.472215	5.59447e-19
chr2:75859135-75881023	2_67959154	2	67959154	2.29088e-18	-0.492174	5.83021e-21
chr2:75859135-75881023	1_197234326	1	197234326	3.33532e-11	-0.384071	4.82266e-12
chr2:75859135-75881023	18_170462	18	170462	2.49767e-11	-0.386343	3.43382e-12
chr2:47322274-47328028	2_39950334	2	39950334	5.70672e-13	-0.414531	2.80357e-10
chr2:47047153-47055209	2_53467179	2	53467179	3.10667e-11	0.384631	4.43703e-12
chr2:58451419-58454793	2_66038191	2	66038191	2.27613e-20	-0.516613	1.19747e-23
chr2:47233187-47239195	2_61170722	2	61170722	2.40722e-15	-0.451154	4.52581e-17
chr2:84617180-84634846	2_75420887	2	75420887	9.84023e-15	-0.442137	7.17052e-13
chr2:36189857-36191426	2_41248773	2	41248773	1.93214e-13	-0.422144	1.02353e-14
chr2:66616889-66618937	2_48795348	2	48795348	1.73973e-16	-0.467297	1.61955e-18
chr2:66616889-66618937	13_104823620	13	104823620	6.52997e-11	-0.378726	1.0587e-11
chr2:61828560-61831036	2_52661678	2	52661678	7.62097e-21	0.522134	2.67605e-24
chr2:62069995-62073890	2_68533603	2	68533603	8.52465e-13	-0.41166	6.17267e-14
chr2:62069995-62073890	15_40698764	15	40698764	6.26494e-12	-0.39697	6.70213e-13
chr2:59436415-59437617	2_53928436	2	53928436	3.5566e-22	-0.537082	6.76112e-21
chr2:65249699-65255178	2_56454168	2	56454168	1.40506e-24	-0.56232	1.35321e-29
chr2:65249699-65255178	7_81876399	7	81876399	1.83284e-12	-0.406107	1.54779e-13
chr2:65249699-65255178	9_36517641	9	36517641	4.16523e-11	-0.382314	6.25763e-12
chr2:71034380-71049533	2_54402368	2	54402368	2.25549e-17	-0.479287	1.16372e-19
chr2:81521271-81535804	2_88445930	2	88445930	1.39921e-13	-0.424376	6.90773e-15
chr2:68212799-68213928	2_45065810	2	45065810	2.71862e-14	0.43546	9.25399e-16
chr2:71257727-71258810	2_50394096	2	50394096	1.45395e-16	0.46837	1.28711e-18
chr2:68296889-68299347	2_62749395	2	62749395	6.44845e-17	-0.473181	4.52838e-19
chr2:60300825-60313290	2_69049997	2	69049997	5.23501e-12	0.398323	5.41442e-13
chr2:40976376-40990751	2_46361126	2	46361126	6.89573e-12	-0.396245	7.51034e-13
chr2:59434277-59435723	2_46179642	2	46179642	2.41902e-11	0.386593	3.30704e-12
chr2:62478050-62484466	2_55297941	2	55297941	1.54582e-22	-0.541021	1.16715e-26
chr2:62478050-62484466	1_197237534	1	197237534	8.41554e-13	-0.411753	6.07768e-14
chr2:62478050-62484466	7_38859428	7	38859428	1.12576e-12	-0.409655	8.62501e-14
chr2:78436981-78442003	2_73220251	2	73220251	1.00076e-26	-0.583181	3.66048e-24
chr2:56924170-56925071	2_62744856	2	62744856	3.33937e-13	-0.418322	1.98939e-14
chr2:41492596-41495790	2_53270372	2	53270372	6.31942e-16	0.459478	8.37252e-18
chr2:41204588-41206245	2_46573328	2	46573328	1.86937e-11	0.388601	2.44167e-12
chr2:79109717-79112002	2_67925754	2	67925754	2.83113e-14	-0.43519	9.72881e-16
chr2:61743995-61747335	2_53047281	2	53047281	3.89247e-18	0.489234	4.88339e-17
chr2:75203611-75267280	2_81908482	2	81908482	1.87331e-12	0.405947	1.5888e-13
chr2:66828413-66830302	2_59903770	2	59903770	3.76203e-14	0.433294	1.38111e-15
chr2:60894425-60896682	2_54817543	2	54817543	4.65835e-15	0.446959	1.03483e-16
chr2:59418665-59428193	2_48423322	2	48423322	3.92823e-11	-0.382779	5.84254e-12
chr2:66408462-66436029	2_55275739	2	55275739	1.00432e-16	-0.470568	8.00752e-19
chr2:39411019-39433803	2_48612326	2	48612326	4.46909e-13	-0.416266	2.83123e-14
chr2:57309624-57312400	2_48794530	2	48794530	2.74357e-11	0.385607	3.83446e-12
chr2:58798748-58816951	2_65248198	2	65248198	4.29789e-14	-0.432402	1.62705e-15
chr2:79015810-79024327	2_73824458	2	73824458	3.28167e-19	-0.502711	4.40686e-22
chr2:68680849-68685990	2_60596545	2	60596545	1.73162e-12	0.406523	1.44597e-13
chr2:82047939-82058524	2_77019823	2	77019823	2.74594e-23	-0.549029	8.05249e-22
chr2:78728953-78739425	2_69519319	2	69519319	1.76175e-15	-0.453117	3.05684e-17
chr2:57313164-57314848	2_63548414	2	63548414	8.51333e-12	0.394646	9.64173e-13
chr2:67062516-67064151	2_52116831	2	52116831	1.22828e-13	0.425272	5.89222e-15
chr2:61838032-61838845	2_52258947	2	52258947	4.44519e-11	0.381798	6.75296e-12
chr2:61328803-61334498	2_67810472	2	67810472	1.39544e-12	-0.408097	1.11624e-13
chr2:73406875-73417088	2_79939046	2	79939046	3.54823e-17	-0.476668	2.09366e-19
chr2:75131305-75142984	2_81747807	2	81747807	7.6232e-12	-0.395485	8.45894e-13
chr2:61826770-61827844	2_53079419	2	53079419	3.6764e-11	0.383303	5.40602e-12
chr2:68367779-68373726	2_53586632	2	53586632	2.9266e-11	-0.3851	4.13661e-12
chr2:60313513-60316346	2_54625614	2	54625614	7.50607e-14	0.428637	3.22616e-15
chr2:73465278-73469207	2_78521990	2	78521990	5.97672e-20	-0.511656	4.44864e-23
chr2:74707507-74712397	2_82871722	2	82871722	6.27549e-20	0.511404	4.75246e-23
chr2:74707507-74712397	5_15269544	5	15269544	3.08565e-12	0.402269	2.88497e-13
chr2:49078641-49085026	2_54528164	2	54528164	2.13846e-13	-0.421439	1.15799e-14
chr2:60880560-60885952	2_55228017	2	55228017	6.26916e-12	-0.396965	6.70747e-13
chr2:71009640-71013306	2_56428542	2	56428542	5.61495e-13	-0.414646	3.73074e-14
chr2:72779587-72793554	2_77901183	2	77901183	1.49556e-17	-0.481642	6.82081e-20
chr2:49172000-49173330	2_56868415	2	56868415	1.30446e-11	0.391382	1.59724e-12
chr2:51691702-51695151	2_71844883	2	71844883	5.69919e-19	-0.499755	9.21097e-22
chr2:51691702-51695151	15_20166749	15	20166749	2.10819e-11	-0.387666	2.81301e-12
chr2:73325042-73344930	2_78494592	2	78494592	4.06661e-13	-0.416933	2.52565e-14
chr2:79994744-79998001	2_91212852	2	91212852	1.08505e-12	-0.409921	8.25147e-14
chr2:52209681-52212262	2_60931500	2	60931500	2.18901e-13	0.421276	1.19135e-14
chr2:49072320-49074290	2_60144120	2	60144120	4.27969e-11	-0.382099	6.4595e-12
chr2:73959504-73965813	2_79995045	2	79995045	1.16086e-13	0.42566	5.49973e-15
chr2:49074459-49078080	2_60480413	2	60480413	1.61994e-11	-0.389711	2.06245e-12
chr2:86939894-86945046	2_107500002	2	107500002	1.82456e-12	-0.40614	1.53942e-13
chr2:81902162-81906073	2_63369163	2	63369163	3.76433e-11	-0.383116	5.55787e-12
chr2:58753222-58772238	2_66906491	2	66906491	8.6686e-12	-0.394509	9.8504e-13
chr2:79646648-79647167	2_84788516	2	84788516	2.78215e-13	0.419602	1.59421e-14
chr2:85991320-86001788	2_79904081	2	79904081	4.14289e-16	-0.46206	4.89821e-18
chr2:58727721-58735667	2_67103812	2	67103812	9.2025e-12	-0.394054	1.05728e-12
chr2:73455430-73461615	2_79856314	2	79856314	1.25802e-14	-0.440537	3.56597e-16
chr2:84637431-84654720	2_76834229	2	76834229	1.63254e-12	-0.406953	7.1913e-12
chr2:85271348-85273214	2_106556013	2	106556013	2.01508e-14	0.437443	6.39223e-16
chr2:88874745-88878949	2_96095001	2	96095001	7.53965e-15	0.443863	1.88699e-16
chr2:89795469-89814988	2_101418630	2	101418630	1.53148e-19	0.506747	4.06431e-18
chr2:89795469-89814988	13_164318665	13	164318665	2.11896e-12	0.405043	6.84918e-13
chr2:82948293-82951943	2_75232944	2	75232944	4.95083e-12	0.398742	2.89578e-13
chr2:82066782-82071870	2_75697972	2	75697972	1.93875e-15	-0.452516	3.44811e-17
chr2:70526676-70528923	2_76089439	2	76089439	4.63104e-14	-0.431901	1.7835e-15
chr2:102659266-102665605	2_112681031	2	112681031	2.03687e-13	-0.421777	1.09142e-14
chr2:68376986-68386956	2_79175540	2	79175540	7.45007e-13	-0.412627	5.24774e-14
chr2:84658955-84664381	2_76162660	2	76162660	5.59191e-11	-0.379969	8.83268e-12
chr2:84036052-84037045	2_77321325	2	77321325	3.26923e-11	0.384229	4.71071e-12
chr2:86895137-86897140	2_99526297	2	99526297	5.7786e-20	0.511831	4.25002e-23
chr2:90692239-90695789	2_98262497	2	98262497	1.7741e-27	-0.590141	6.14572e-34
chr2:73471434-73472988	2_78476480	2	78476480	2.54645e-11	-0.386192	3.51279e-12
chr2:88226584-88231875	2_98851344	2	98851344	4.66464e-13	-0.415963	2.98176e-14
chr2:66912431-66916469	2_78735742	2	78735742	3.66709e-11	-0.383323	5.38996e-12
chr2:73922861-73933990	2_79998143	2	79998143	9.95363e-15	0.442063	2.66601e-16
chr2:85401184-85410157	2_91923225	2	91923225	3.04312e-15	0.449671	6.80964e-14
chr2:76500331-76524877	2_84023490	2	84023490	4.06437e-18	-0.488994	1.24056e-20
chr2:89774162-89777558	2_97113461	2	97113461	3.51227e-16	0.463063	2.86745e-15
chr2:77768400-77770453	2_86291296	2	86291296	8.6236e-13	0.411577	6.25908e-14
chr2:100975550-100979002	2_95902106	2	95902106	1.20205e-22	-0.5422	1.68721e-20
chr2:118393608-118396475	2_103413099	2	103413099	1.03927e-14	-0.441782	2.81296e-16
chr2:102400969-102406011	2_87876841	2	87876841	7.80768e-13	-0.412291	5.55283e-14
chr2:83199344-83206573	2_88721408	2	88721408	3.01469e-11	-0.384867	4.28321e-12
chr2:83632871-83646883	2_91159933	2	91159933	1.75722e-14	-0.438345	5.39599e-16
chr2:113045066-113052945	2_102509104	2	102509104	6.32884e-21	-0.523061	2.07245e-24
chr2:103307918-103316056	2_112665266	2	112665266	7.34076e-13	-0.412733	5.15513e-14
chr2:85969984-85987801	2_92363957	2	92363957	7.96072e-16	-0.458057	1.1217e-17
chr2:85943768-85960750	2_91617952	2	91617952	5.28992e-12	-0.398245	5.48198e-13
chr2:86641335-86651026	2_101087173	2	101087173	6.71841e-15	-0.444608	1.63443e-16
chr2:85410258-85422488	2_91948145	2	91948145	1.08965e-11	0.392763	1.29129e-12
chr2:116513447-116514342	2_91951657	2	91951657	3.97005e-11	0.382695	5.91552e-12
chr2:89292331-89296512	2_100428795	2	100428795	9.96219e-14	-0.426707	4.56213e-15
chr2:89304084-89305066	2_100230491	2	100230491	2.47318e-15	0.450983	4.68206e-17
chr2:87814148-87918258	2_102514685	2	102514685	2.52605e-12	0.403749	2.2718e-13
chr2:88879029-88899043	2_94984033	2	94984033	4.51126e-13	0.416199	2.86359e-14
chr2:90068761-90070172	2_99556839	2	99556839	3.81741e-11	-0.383005	5.64986e-12
chr2:90416034-90417513	2_96440983	2	96440983	6.71451e-15	0.444611	1.63324e-16
chr2:100868531-100870631	2_95838612	2	95838612	5.88087e-13	0.414317	3.94511e-14
chr2:87234955-87236397	2_97221307	2	97221307	3.43176e-14	0.433908	1.23333e-15
chr2:103296949-103306577	2_98066077	2	98066077	1.41305e-12	0.408006	1.13316e-13
chr2:114142409-114144058	2_100628623	2	100628623	1.35125e-12	0.408331	1.07396e-13
chr2:105272518-105281145	2_99426080	2	99426080	1.99642e-11	-0.38809	2.63828e-12
chr2:87469915-87477317	2_99542725	2	99542725	3.64296e-11	-0.383375	5.34839e-12
chr2:109090470-109099198	2_103601088	2	103601088	2.87643e-21	-0.526967	9.46666e-21
chr2:109086751-109088895	2_103178882	2	103178882	8.86561e-18	0.484614	3.44802e-20
chr2:108416534-108421082	2_101600780	2	101600780	3.43687e-13	0.418119	2.06001e-14
chr2:108650299-108653159	2_102881212	2	102881212	8.2068e-13	-0.411933	5.89656e-14
chr2:90314733-90316199	2_103765398	2	103765398	1.07969e-11	0.392833	1.27734e-12
chr2:98330425-98334378	2_104676375	2	104676375	6.30751e-11	0.379004	1.01671e-11
chr2:117020030-117025447	2_111025249	2	111025249	4.90257e-15	0.446632	1.02305e-13
chr2:113753422-113755917	2_107733790	2	107733790	1.68758e-11	0.389395	2.16435e-12
chr2:103316690-103321982	2_109081828	2	109081828	4.78849e-12	-0.398992	4.86981e-13
chr2:106249529-106253672	2_112133439	2	112133439	9.01334e-13	-0.411259	6.60117e-14
chr2:102081945-102083968	2_112951120	2	112951120	1.4022e-12	0.408062	1.12273e-13
chr2:102291847-102297862	2_112973044	2	112973044	2.32287e-12	-0.404367	2.05515e-13
chr2:126481354-126483269	2_121362766	2	121362766	6.82509e-13	0.413254	4.72167e-14
chr2:126983746-126986005	2_121951175	2	121951175	4.22091e-12	0.399937	4.19089e-13
chr2:136646533-136658341	2_129676286	2	129676286	1.5751e-15	0.453818	2.65485e-17
chr2:135489267-135491519	2_128553961	2	128553961	2.55667e-13	0.420193	1.43872e-14
chr2:135489267-135491519	18_43257857	18	43257857	6.11638e-24	0.555818	1.14998e-28
chr2:127465595-127467618	2_132575176	2	132575176	1.39498e-11	0.390865	1.72891e-12
chr2:143638108-143641038	2_138151162	2	138151162	4.1048e-11	-0.38243	6.15143e-12
chr2:147094065-147098077	2_141088860	2	141088860	2.91573e-11	0.38513	4.1186e-12
chr2:147187045-147195740	2_142109498	2	142109498	9.50876e-12	-0.393804	1.09907e-12
chr2:148456424-148460798	2_143067851	2	143067851	3.2251e-16	0.463581	1.91882e-14
chr2:150145879-150154357	2_144731344	2	144731344	1.72175e-14	0.43848	3.00478e-13
chr2:141994868-142025414	2_147773685	2	147773685	6.49617e-11	-0.378768	1.05231e-11
chr2:143622026-143625638	2_149165958	2	149165958	3.26445e-12	-0.401851	3.0855e-13
chr2:144738850-144740348	2_150598092	2	150598092	3.86016e-11	0.382917	5.72408e-12
chr2:144471603-144472672	2_150935987	2	150935987	1.78299e-11	0.388968	2.30928e-12
chr3:11389270-11411345	3_6212345	3	6212345	1.91291e-13	-0.422213	1.01114e-14
chr3:12421569-12423049	3_6573017	3	6573017	3.13882e-11	0.38455	4.49096e-12
chr3:27958526-27962644	3_7002986	3	7002986	2.63995e-40	0.687942	7.15075e-56
chr3:28382958-28386332	3_7054132	3	7054132	1.19713e-17	0.482911	5.1035e-20
chr3:21511485-21517746	3_26992388	3	26992388	4.34646e-19	0.50121	6.41639e-22
chr3:27968662-27970442	3_6982827	3	6982827	3.49661e-23	0.547922	1.41105e-27
chr3:28409974-28417345	3_7215900	3	7215900	9.51386e-14	0.427022	1.25618e-12
chr3:28576199-28579443	3_7424079	3	7424079	4.84603e-25	0.566938	9.32727e-22
chr3:45771614-45774602	3_28875661	3	28875661	1.46318e-13	-0.424068	7.29482e-15
chr3:26365156-26367524	3_6993745	3	6993745	1.63829e-16	0.467657	1.4997e-18
chr3:28570719-28571585	3_7350461	3	7350461	3.85629e-15	0.448166	8.17037e-17
chr3:26393251-26394791	3_21232796	3	21232796	4.88275e-13	0.415639	6.07586e-11
chr3:17798147-17805043	3_27469648	3	27469648	2.27951e-20	0.516605	1.19989e-23
chr3:17798147-17805043	2_98551825	2	98551825	1.15341e-13	0.425704	5.45666e-15
chr3:21494640-21496829	3_26992388	3	26992388	2.98655e-15	0.44979	5.93206e-17
chr3:21546805-21549356	3_26992388	3	26992388	2.1183e-14	0.437113	6.79953e-16
chr3:29208455-29216627	3_7144345	3	7144345	2.28463e-12	-0.40449	2.01478e-13
chr3:25414093-25424886	3_7067878	3	7067878	9.98609e-14	-0.426691	4.57549e-15
chr3:28739274-28741715	3_7073809	3	7073809	2.06747e-11	0.387818	2.74916e-12
chr3:28573571-28574891	3_7651131	3	7651131	2.33404e-18	0.492071	5.97559e-21
chr3:26617224-26626630	3_21248583	3	21248583	1.4808e-13	0.423985	7.40204e-15
chr3:23700095-23702086	3_7127641	3	7127641	3.09327e-11	0.384665	4.41457e-12
chr3:39703369-39705426	3_30656410	3	30656410	1.32315e-13	0.424761	6.45239e-15
chr3:39703369-39705426	7_24607060	7	24607060	1.91206e-14	0.437789	5.99045e-16
chr3:40154537-40156627	3_30656410	3	30656410	7.82471e-17	0.472043	5.80931e-19
chr3:40154537-40156627	7_24607060	7	24607060	1.73164e-18	0.493714	4.02818e-21
chr3:22796856-22802093	3_7190675	3	7190675	6.842e-11	-0.378351	1.118e-11
chr3:31640550-31643633	3_7383273	3	7383273	1.65094e-12	0.406872	7.75332e-11
chr3:30851925-30853524	3_7630980	3	7630980	2.06304e-15	0.452126	3.72828e-17
chr3:31047742-31051890	3_7630980	3	7630980	3.55381e-17	-0.476659	2.09792e-19
chr3:30807209-30809070	3_7257428	3	7257428	2.87838e-11	-0.385231	4.05671e-12
chr3:26472578-26475115	3_20954181	3	20954181	6.52461e-13	-0.413576	4.47208e-14
chr3:30765980-30795368	3_21196502	3	21196502	7.842e-15	0.443609	1.98168e-16
chr3:29000227-29004110	3_7642110	3	7642110	6.35557e-13	0.413763	4.33266e-14
chr3:6736073-6742361	3_12190448	3	12190448	1.25618e-14	-0.440546	3.5595e-16
chr3:6731789-6735926	3_12131768	3	12131768	2.21204e-11	-0.387292	2.97679e-12
chr3:6731789-6735926	13_47785233	13	47785233	5.54166e-11	0.380041	8.73997e-12
chr3:6717441-6720814	3_12162815	3	12162815	1.0017e-11	-0.393406	1.16893e-12
chr3:6710783-6712496	3_12290379	3	12290379	3.58982e-12	-0.401145	3.4556e-13
chr3:26396964-26410876	3_20405887	3	20405887	4.07085e-13	-0.416926	2.52886e-14
chr3:26318892-26321302	3_21306379	3	21306379	1.35616e-13	-0.424591	6.64935e-15
chr3:31675692-31683491	3_26422162	3	26422162	2.90054e-17	-0.477836	3.07387e-16
chr3:26501732-26503088	3_21251356	3	21251356	6.89573e-13	-0.41318	4.78068e-14
chr3:26431190-26438191	3_21048714	3	21048714	7.23546e-16	-0.458646	9.93918e-18
chr3:26446527-26448111	3_20960230	3	20960230	3.10422e-12	-0.402225	2.9057e-13
chr3:26411245-26422695	3_21039702	3	21039702	1.63776e-14	-0.438808	4.94551e-16
chr3:94292545-94302620	3_21425370	3	21425370	8.78004e-13	-0.411448	6.39602e-14
chr3:31330266-31346119	3_21534816	3	21534816	2.29873e-13	-0.420935	1.26433e-14
chr3:16287475-16291140	3_24972661	3	24972661	2.24034e-13	-0.421115	1.2254e-14
chr3:95859844-95864026	3_22010023	3	22010023	1.79296e-11	0.388925	2.32453e-12
chr3:28391661-28397392	3_22863672	3	22863672	4.79304e-11	0.381199	7.37551e-12
chr3:16326683-16332095	3_27422153	3	27422153	1.28665e-11	0.391488	1.57152e-12
chr3:94302651-94307547	3_24581157	3	24581157	2.06548e-11	-0.387826	2.74606e-12
chr3:94308657-94317072	3_24761730	3	24761730	2.12641e-12	-0.405018	1.84904e-13
chr3:46565138-46586768	3_35276620	3	35276620	6.10604e-15	-0.445223	1.45081e-16
chr3:21510068-21511342	3_26575160	3	26575160	6.3292e-11	0.378977	1.02079e-11
chr3:7651527-7652154	3_29059119	3	29059119	1.6396e-14	0.438801	4.95238e-16
chr3:86799699-86810813	3_92240822	3	92240822	2.82016e-20	-0.515519	1.60375e-23
chr3:7653463-7654175	3_28574013	3	28574013	2.44409e-12	0.403993	2.18399e-13
chr3:7500760-7504323	3_30546135	3	30546135	4.57731e-11	-0.381565	6.98851e-12
chr3:37734285-37740639	3_43927796	3	43927796	3.7192e-25	0.568075	1.91909e-30
chr3:37734285-37740639	18_74173	18	74173	9.8862e-13	0.410593	7.3778e-14
chr3:41316530-41319927	3_31023813	3	31023813	6.21134e-13	-0.413927	4.21428e-14
chr3:44963613-44967919	3_38134403	3	38134403	2.09347e-14	-0.437191	6.70112e-16
chr3:44538793-44540973	3_37389763	3	37389763	4.01272e-16	-0.462254	4.70333e-18
chr3:26459662-26461089	3_31561359	3	31561359	3.61083e-11	0.383445	5.29313e-12
chr3:39745459-39762545	3_45060004	3	45060004	6.15852e-18	-0.486668	2.14035e-20
chr3:39745459-39762545	18_74173	18	74173	1.008e-12	0.410453	7.5521e-14
chr3:60551957-60554650	3_66639635	3	66639635	1.18342e-25	0.572944	4.63585e-24
chr3:63646438-63649028	3_69224191	3	69224191	1.23465e-20	0.519712	5.18896e-24
chr3:50591088-50592353	3_44956994	3	44956994	2.34255e-14	0.436447	7.69993e-16
chr3:52337912-52341320	3_61871920	3	61871920	3.32702e-15	-0.449105	6.79148e-17
chr3:39844828-39852988	3_45164470	3	45164470	6.3406e-24	0.555657	1.21147e-28
chr3:47766177-47770446	3_34566311	3	34566311	1.40372e-11	0.390817	1.7417e-12
chr3:45897788-45918407	3_36135569	3	36135569	2.42476e-12	-0.404051	2.16337e-13
chr3:30614218-30616099	3_36207678	3	36207678	9.97747e-12	0.393437	1.16347e-12
chr3:52688918-52696181	3_62892670	3	62892670	8.95323e-13	-0.411307	6.54821e-14
chr3:52666781-52671218	3_47494476	3	47494476	6.18222e-14	-0.429952	2.54313e-15
chr3:45452564-45454819	3_36258338	3	36258338	4.19954e-12	0.399975	4.16566e-13
chr3:44415774-44427508	3_39401002	3	39401002	7.89458e-13	0.412211	5.62737e-14
chr3:37677820-37685145	3_42686142	3	42686142	3.09329e-13	0.418859	1.81305e-14
chr3:52232067-52245829	3_44338118	3	44338118	6.8463e-11	-0.378346	1.11882e-11
chr3:53052250-53068314	3_47184653	3	47184653	4.33029e-16	-0.46179	5.18164e-18
chr3:69243107-69255567	3_60096410	3	60096410	4.30139e-20	0.513354	2.84753e-23
chr3:37460931-37466266	3_47765933	3	47765933	4.56211e-13	0.41612	2.90268e-14
chr3:55552948-55560009	3_61813356	3	61813356	1.18198e-12	0.409302	9.14511e-14
chr3:59736444-59742145	3_52918156	3	52918156	3.65163e-13	0.417692	2.21701e-14
chr3:67671135-67673518	3_60272741	3	60272741	1.65614e-21	0.529671	3.24373e-25
chr3:67671135-67673518	8_50395910	8	50395910	3.56009e-12	0.401207	3.42152e-13
chr3:69605078-69607336	3_63568861	3	63568861	1.1415e-15	-0.455826	1.76897e-17
chr3:59019164-59028463	3_53550990	3	53550990	1.21161e-14	-0.440782	3.40344e-16
chr3:63334049-63336911	3_68424669	3	68424669	2.02677e-18	-0.492849	4.95957e-21
chr3:58114506-58118140	3_63165994	3	63165994	3.2471e-11	-0.384283	4.67333e-12
chr3:68610818-68616367	3_61688798	3	61688798	6.13334e-20	-0.511522	4.60726e-23
chr3:58658287-58661132	3_53203031	3	53203031	3.48082e-14	-0.433814	1.25509e-15
chr3:65748999-65752878	3_60670954	3	60670954	1.37469e-17	0.482123	1.28168e-17
chr3:72219888-72225545	3_77806500	3	77806500	5.20251e-17	0.474439	3.43319e-19
chr3:73577766-73579637	3_64331351	3	64331351	9.57488e-16	0.456916	1.41673e-17
chr3:65298644-65301196	3_53836602	3	53836602	7.31193e-13	0.412761	7.79738e-12
chr3:59796950-59810511	3_54215046	3	54215046	1.53941e-11	-0.390105	1.94207e-12
chr3:69893234-69898152	3_64831393	3	64831393	2.38496e-19	0.504408	2.8735e-22
chr3:71682873-71686103	3_63919427	3	63919427	1.37774e-15	0.454654	2.24274e-17
chr3:52309667-52337839	3_57806863	3	57806863	8.14497e-17	-0.471806	6.11705e-19
chr3:52305840-52309655	3_59497667	3	59497667	6.92263e-13	-0.413152	4.80319e-14
chr3:67665213-67669525	3_59519842	3	59519842	2.77967e-12	0.403042	2.54687e-13
chr3:65293152-65294385	3_59813163	3	59813163	7.41035e-12	0.3957	8.17962e-13
chr3:69234469-69241029	3_63921555	3	63921555	3.17594e-13	0.418674	1.87197e-14
chr3:78162354-78176382	3_72005284	3	72005284	1.62854e-21	0.529753	3.16884e-25
chr3:67678118-67688116	3_60233286	3	60233286	4.67816e-12	0.399167	4.73662e-13
chr3:69777676-69783829	3_62311010	3	62311010	1.95243e-14	0.437651	6.1473e-16
chr3:67635034-67641162	3_60466153	3	60466153	5.59791e-11	-0.37996	8.84374e-12
chr3:72959801-72969920	3_82630553	3	82630553	1.18644e-12	-0.409275	9.1866e-14
chr3:52245879-52294400	3_61545454	3	61545454	4.50511e-12	-0.399449	1.82698e-11
chr3:68895752-68899262	3_63848617	3	63848617	7.48048e-12	0.395629	8.27153e-13
chr3:56995834-56998539	3_63441975	3	63441975	5.81861e-11	-0.379651	9.25259e-12
chr3:79571680-79573720	3_63733417	3	63733417	3.71136e-11	0.383228	5.4663e-12
chr3:69720032-69721390	3_64219172	3	64219172	1.40172e-11	0.390828	1.73878e-12
chr3:59348608-59356629	3_65157481	3	65157481	3.02277e-11	-0.384846	4.29669e-12
chr3:72131428-72139184	3_66706311	3	66706311	1.56538e-13	-0.423601	3.50823e-14
chr3:60240650-60246321	3_66876999	3	66876999	6.589e-14	-0.429521	2.74989e-15
chr3:59856756-59862020	3_65950171	3	65950171	7.14685e-12	-0.395974	7.83585e-13
chr3:60166306-60175486	3_66873715	3	66873715	1.1861e-12	-0.409277	9.18343e-14
chr3:63803642-63808492	3_69148554	3	69148554	1.13739e-12	-0.40958	8.73215e-14
chr3:90817818-90821364	3_76481600	3	76481600	2.48693e-11	0.386377	3.41648e-12
chr3:62266283-62268146	3_70716375	3	70716375	5.34767e-12	-0.398163	5.5532e-13
chr3:79356200-79362971	3_89061489	3	89061489	7.74181e-14	-0.428427	3.35073e-15
chr3:83477848-83483633	3_76924250	3	76924250	8.1222e-21	-0.521815	2.9209e-24
chr3:87116393-87118187	3_78311979	3	78311979	9.7614e-21	-0.520893	3.75979e-24
chr3:84252765-84254862	3_90555821	3	90555821	6.33665e-20	0.511354	4.81533e-23
chr3:79667171-79671470	3_84965417	3	84965417	6.11726e-12	0.39715	6.51496e-13
chr3:86060114-86073599	3_76174772	3	76174772	2.36377e-11	-0.386774	3.2184e-12
chr3:94386052-94396468	3_74802631	3	74802631	3.40342e-11	0.383912	4.93834e-12
chr3:82969943-82975572	3_76939235	3	76939235	4.73273e-11	0.381299	7.26704e-12
chr3:72169853-72171617	3_77299284	3	77299284	1.44642e-11	0.390586	1.8044e-12
chr3:72155870-72159883	3_79522949	3	79522949	5.0753e-11	-0.380743	7.8862e-12
chr3:75745823-75747752	3_81581097	3	81581097	2.7701e-22	0.538269	4.43871e-20
chr3:75485832-75497774	3_81637429	3	81637429	6.21946e-12	-0.397025	6.64438e-13
chr3:92372174-92381420	3_84944735	3	84944735	2.00153e-11	-0.38807	2.64624e-12
chr3:75526660-75576456	3_81190618	3	81190618	3.92842e-15	-0.448048	8.36206e-17
chr3:78000463-78004951	3_91931628	3	91931628	4.03154e-11	-0.382573	6.02299e-12
chr3:79306429-79320897	3_87823286	3	87823286	1.0503e-14	-0.441713	1.24678e-14
chr3:97039931-97046284	3_92015752	3	92015752	1.02142e-11	-0.393257	1.19621e-12
chr3:107914445-107926211	3_101344621	3	101344621	2.86244e-18	-0.490942	7.8207e-21
chr3:100641125-100645965	3_95352302	3	95352302	8.10364e-16	-0.457947	1.14723e-17
chr3:86318872-86322879	3_91667282	3	91667282	5.22082e-15	0.446229	1.19321e-16
chr3:88466959-88469019	3_94172305	3	94172305	4.22475e-14	-0.432517	1.59306e-15
chr3:101839010-101851530	3_109977397	3	109977397	1.25287e-14	-0.440563	3.54787e-16
chr3:100656320-100659271	3_106081027	3	106081027	7.2797e-14	-0.428845	3.10735e-15
chr3:100854901-100858493	3_95384600	3	95384600	8.29604e-12	-0.394843	9.35087e-13
chr3:103506245-103508181	3_98488104	3	98488104	1.18948e-14	-0.440902	3.32644e-16
chr3:101820435-101822088	3_107196927	3	107196927	2.22774e-12	0.404675	1.95491e-13
chr3:108865569-108872772	3_103736157	3	103736157	5.21412e-17	-0.474426	3.44307e-19
chr3:103391222-103392623	3_110086532	3	110086532	3.48818e-13	0.418015	2.09734e-14
chr3:103382958-103388169	3_98269176	3	98269176	1.86274e-12	0.405989	1.57807e-13
chr3:103897142-103899389	3_110170181	3	110170181	1.00941e-14	-0.441972	2.71286e-16
chr3:110379739-110385700	3_105204018	3	105204018	7.36644e-34	0.643224	2.8792e-44
chr3:94475841-94482857	3_99545603	3	99545603	8.56424e-13	0.411627	6.20721e-14
chr3:108878874-108883017	3_100390946	3	100390946	2.28862e-11	-0.387026	3.0984e-12
chr3:109848080-109850176	3_100669881	3	100669881	5.99532e-11	-0.379411	9.58175e-12
chr3:95632582-95634162	3_101120569	3	101120569	1.07801e-12	0.409968	8.18711e-14
chr3:96283721-96288528	3_101490034	3	101490034	3.23178e-11	-0.38432	4.64744e-12
chr3:108765693-108767477	3_103583757	3	103583757	3.27558e-12	0.401826	3.09805e-13
chr3:96791158-96792838	3_101961024	3	101961024	3.34681e-11	0.384044	4.84212e-12
chr3:96577190-96581738	3_103500744	3	103500744	1.06799e-11	0.392916	1.26098e-12
chr3:110618356-110627518	3_102627185	3	102627185	2.97685e-12	-0.402535	2.764e-13
chr3:110116033-110117302	3_103711413	3	103711413	6.01877e-11	-0.37938	9.62555e-12
chr3:97141775-97143652	3_104027305	3	104027305	9.80931e-13	-0.410649	7.3088e-14
chr3:110552685-110554447	3_103728996	3	103728996	3.68733e-11	-0.383279	5.42483e-12
chr3:98815601-98816939	3_107308386	3	107308386	2.64031e-15	0.45057	5.08255e-17
chr3:96831389-96836387	3_103867739	3	103867739	5.05997e-11	0.380767	7.85834e-12
chr3:110995475-111001888	3_105076970	3	105076970	8.54772e-13	0.411641	6.19278e-14
chr3:111400823-111411502	3_105076970	3	105076970	6.03812e-11	0.379354	9.66172e-12
chr3:100648848-100651527	3_105844469	3	105844469	1.28099e-13	0.424983	4.21783e-11
chr3:100813801-100816098	3_106297285	3	106297285	5.25899e-14	-0.431045	2.08515e-15
chr3:112276381-112285061	3_107271456	3	107271456	2.62676e-14	0.435688	7.48071e-13
chr3:101163516-101166636	3_106551913	3	106551913	3.60877e-11	-0.38345	5.28959e-12
chr3:103411047-103413610	3_110122357	3	110122357	2.35134e-11	0.386815	3.1985e-12
chr3:103873310-103875864	3_110170181	3	110170181	2.32082e-11	-0.386917	3.14973e-12
chr3:102206453-102211230	3_110174744	3	110174744	5.94607e-12	-0.397364	6.29901e-13
chr3:116114859-116120859	3_110248851	3	110248851	5.21532e-11	0.380526	8.14121e-12
chr3:117190186-117193435	3_112146818	3	112146818	9.19027e-12	-0.394064	2.11569e-10
chr3:118172499-118175449	3_112329898	3	112329898	1.29723e-11	0.391425	1.58679e-12
chr3:123938148-123944455	3_118908640	3	118908640	7.51337e-15	-0.443886	1.8788e-16
chr3:127629345-127631129	3_132731916	3	132731916	4.03152e-14	0.432831	1.50388e-15
chr3:118954593-118963298	3_124473021	3	124473021	3.68003e-17	-0.476456	2.19484e-19
chr3:132487053-132489851	3_127043281	3	127043281	1.71797e-20	0.518042	1.06416e-21
chr3:131318050-131320700	3_126298987	3	126298987	1.26123e-12	0.408831	9.88643e-14
chr3:132523373-132526093	3_127041219	3	127041219	2.32555e-12	-0.404359	2.05799e-13
chr3:132463426-132465854	3_127041219	3	127041219	2.28845e-14	-0.436602	4.84443e-15
chr3:132424120-132429060	3_127261385	3	127261385	2.69449e-11	-0.385749	3.91742e-10
chr3:126909684-126913143	3_132713229	3	132713229	1.50909e-15	0.454086	2.51547e-17
chr3:126972212-126974691	3_132617645	3	132617645	1.10959e-16	0.469977	9.10083e-19
chr3:127714500-127727638	3_132824638	3	132824638	6.4966e-14	-0.429617	2.70267e-15
chr4:18958126-18962386	4_12273699	4	12273699	5.56877e-16	0.460254	5.08863e-15
chr4:7762305-7765895	4_14162869	4	14162869	2.00088e-13	0.421901	1.068e-14
chr4:27957240-27964870	4_21846496	4	21846496	3.4958e-20	-0.51442	1.65357e-17
chr4:25703908-25705718	4_32449804	4	32449804	4.28329e-15	-0.447496	9.31746e-17
chr4:32783737-32815326	4_27372576	4	27372576	3.96907e-15	-0.447982	8.47049e-17
chr4:38093591-38106369	4_32604956	4	32604956	1.16829e-25	-0.572999	3.44697e-31
chr4:34828073-34832299	4_24767947	4	24767947	9.05402e-16	-0.457262	1.32001e-17
chr4:34812914-34818656	4_26829159	4	26829159	3.94523e-19	0.501728	5.63754e-22
chr4:36255431-36263724	4_28301607	4	28301607	4.72211e-17	-0.475005	3.02955e-19
chr4:38571709-38581515	4_31552918	4	31552918	4.85475e-22	0.535598	1.07766e-18
chr4:38571709-38581515	9_56249953	9	56249953	6.59988e-11	0.378641	1.43062e-09
chr4:15115252-15124766	4_20543972	4	20543972	3.86807e-13	-0.417287	2.37715e-14
chr4:39186508-39193738	4_52200040	4	52200040	2.99632e-25	-0.569	1.39442e-30
chr4:28636263-28637815	4_23116422	4	23116422	4.87985e-13	-0.415643	3.14889e-14
chr4:38686339-38703215	4_33451408	4	33451408	4.20561e-19	-0.501386	6.14013e-22
chr4:27390372-27391003	4_22199411	4	22199411	2.72858e-14	0.435436	9.29584e-16
chr4:33095434-33099673	4_28059531	4	28059531	2.39469e-18	-0.491929	4.91872e-18
chr4:33108023-33114978	4_27895387	4	27895387	2.23436e-17	-0.479341	1.14959e-19
chr4:27899305-27904601	4_35500101	4	35500101	2.37724e-13	-0.420701	1.317e-14
chr4:31103050-31109062	4_23322642	4	23322642	1.64093e-15	0.453562	9.18688e-16
chr4:71390927-71399041	4_61792007	4	61792007	9.71481e-18	0.484096	3.88579e-20
chr4:31172719-31176698	4_25707912	4	25707912	9.67348e-20	0.509154	8.53178e-23
chr4:31058862-31060921	4_25707912	4	25707912	1.02505e-13	0.426512	4.72404e-15
chr4:39215317-39217488	4_28286613	4	28286613	2.07911e-16	0.466229	2.03404e-18
chr4:39942929-39949104	4_53521368	4	53521368	7.67484e-14	0.428486	3.31526e-15
chr4:38084621-38088893	4_29552418	4	29552418	6.4784e-12	-0.396717	6.97403e-13
chr4:18928691-18931666	4_24755352	4	24755352	1.08999e-13	0.426092	5.09234e-15
chr4:38509198-38511154	4_33148582	4	33148582	8.45783e-19	0.497622	1.55782e-21
chr4:38966870-38970775	4_25247266	4	25247266	1.30602e-12	-0.408578	1.03094e-13
chr4:20489802-20492374	4_32620151	4	32620151	4.34675e-15	0.447402	9.49037e-17
chr4:20486786-20489667	4_32684362	4	32684362	5.97916e-14	0.430178	2.44102e-15
chr4:30984540-30985938	4_25962127	4	25962127	5.39298e-11	0.380258	8.46644e-12
chr4:36906351-36908001	4_31161994	4	31161994	1.91516e-14	0.437778	6.00246e-16
chr4:51329077-51343031	4_42984306	4	42984306	1.67555e-18	-0.493895	3.85655e-21
chr4:38590936-38596536	4_31196903	4	31196903	1.61653e-13	0.423379	8.23716e-15
chr4:33903402-33906322	4_27967200	4	27967200	2.24242e-15	0.451601	4.14014e-17
chr4:21939206-21948739	4_28053015	4	28053015	8.6094e-13	-0.411589	6.24667e-14
chr4:22092785-22101291	4_27419720	4	27419720	4.4132e-11	-0.381855	6.69609e-12
chr4:34027539-34030341	4_28457246	4	28457246	1.20612e-13	0.425397	5.76267e-15
chr4:38490264-38493143	4_30564891	4	30564891	3.96488e-15	0.447989	4.7888e-13
chr4:51195726-51202588	4_41588355	4	41588355	1.6686e-15	0.453457	2.8548e-17
chr4:37762450-37764373	4_43662439	4	43662439	2.83528e-14	0.435181	9.74641e-16
chr4:38441403-38462877	4_55455497	4	55455497	7.46505e-15	-0.443927	1.86377e-16
chr4:38310487-38315886	4_55455497	4	55455497	2.94014e-15	-0.449889	5.8167e-17
chr4:25465159-25466003	4_34608061	4	34608061	5.11344e-12	-0.3985	5.26526e-13
chr4:55967547-55971705	4_41724132	4	41724132	1.88673e-17	-0.480312	9.22837e-20
chr4:18262994-18270520	4_30976486	4	30976486	1.73015e-11	-0.389202	2.22886e-12
chr4:42399567-42400311	4_50343349	4	50343349	7.28248e-21	0.522361	2.51397e-24
chr4:55375639-55379403	4_41336731	4	41336731	4.2823e-13	-0.416568	2.6887e-14
chr4:27417397-27421752	4_32473669	4	32473669	1.18815e-11	0.392099	2.15294e-10
chr4:39020717-39032908	4_46131682	4	46131682	2.16756e-13	-0.421345	1.17717e-14
chr4:40338826-40348548	4_61551434	4	61551434	8.55144e-16	-0.457615	1.22803e-17
chr4:40250620-40254312	4_47761174	4	47761174	2.58429e-16	0.46492	2.68519e-18
chr4:55216837-55219273	4_47643710	4	47643710	5.18396e-21	0.524054	1.57429e-24
chr4:41550475-41554252	4_51205242	4	51205242	9.5238e-14	-0.427015	4.3178e-15
chr4:51412270-51413722	4_56754855	4	56754855	4.37842e-20	0.513263	2.917e-23
chr4:51424819-51427643	4_42136589	4	42136589	6.14408e-12	0.397117	6.54889e-13
chr4:56464848-56477337	4_41764214	4	41764214	1.28375e-16	-0.469111	1.09728e-18
chr4:42644269-42647474	4_53154739	4	53154739	2.94359e-15	0.449882	5.82525e-17
chr4:46447211-46448129	4_60391185	4	60391185	6.64561e-23	0.54496	3.52514e-27
chr4:46447211-46448129	1_193760186	1	193760186	1.04891e-11	0.393054	1.23439e-12
chr4:46447211-46448129	5_40166793	5	40166793	4.06471e-19	0.501568	5.86684e-22
chr4:46447211-46448129	6_127712448	6	127712448	8.81076e-13	0.411423	6.42297e-14
chr4:46447211-46448129	8_325	8	325	3.54679e-14	0.433688	1.28445e-15
chr4:46447211-46448129	9_63144940	9	63144940	3.9621e-19	0.501705	5.6698e-22
chr4:46447211-46448129	11_35765393	11	35765393	3.43461e-29	0.605406	1.3251e-36
chr4:46447211-46448129	13_62033278	13	62033278	6.65864e-18	0.486229	2.37088e-20
chr4:51205820-51213006	4_56352313	4	56352313	4.13747e-12	0.400086	4.09245e-13
chr4:56416618-56422966	4_51179105	4	51179105	2.04549e-16	-0.466327	1.99209e-18
chr4:55875807-55878216	4_43487037	4	43487037	6.68368e-15	0.444641	1.62391e-16
chr4:46452856-46453514	4_60397896	4	60397896	2.32513e-17	0.479112	1.21058e-19
chr4:46452856-46453514	5_40166793	5	40166793	1.65608e-19	0.506335	1.76062e-22
chr4:46452856-46453514	6_127712448	6	127712448	1.12587e-11	0.392512	1.34219e-12
chr4:46452856-46453514	8_325	8	325	3.89406e-11	0.382848	5.78303e-12
chr4:46452856-46453514	9_63144940	9	63144940	5.38067e-18	0.487425	1.7931e-20
chr4:46452856-46453514	11_35765393	11	35765393	3.65161e-23	0.547723	1.50126e-27
chr4:46452856-46453514	13_62033278	13	62033278	7.6793e-16	0.458279	1.07174e-17
chr4:82318229-82328438	4_76069990	4	76069990	1.41152e-20	-0.519036	6.23308e-24
chr4:51217739-51240859	4_57582452	4	57582452	1.33609e-13	-0.424694	6.52947e-15
chr4:55472376-55487100	4_40558873	4	40558873	4.74078e-12	-0.399067	4.81213e-13
chr4:60554930-60558780	4_41708040	4	41708040	6.39727e-16	0.459403	8.50355e-18
chr4:54957994-54962120	4_60562036	4	60562036	2.72463e-15	-0.450371	5.28703e-17
chr4:56532559-56537814	4_50286477	4	50286477	3.59618e-15	-0.44861	7.48648e-17
chr4:51408209-51410019	4_42302071	4	42302071	1.57157e-11	0.389946	1.99001e-12
chr4:56547072-56550951	4_42097442	4	42097442	1.34727e-11	-0.391133	1.65932e-12
chr4:59597772-59599562	4_46129731	4	46129731	2.17384e-13	-0.421324	1.18131e-14
chr4:55974348-55975725	4_48771115	4	48771115	2.37273e-11	-0.386744	3.23276e-12
chr4:39931440-39933391	4_57695380	4	57695380	1.67186e-13	0.423147	8.58188e-15
chr4:42522858-42523620	4_55304679	4	55304679	7.2973e-14	0.428829	3.11656e-15
chr4:38941119-38957985	4_52272295	4	52272295	1.39372e-11	-0.390872	1.72707e-12
chr4:42641339-42643512	4_53803416	4	53803416	3.66714e-14	0.433465	1.33834e-15
chr4:46714442-46716998	4_54744819	4	54744819	1.44368e-11	-0.390601	1.80038e-12
chr4:36226355-36228328	4_55977210	4	55977210	2.67888e-11	0.385794	3.72846e-12
chr4:70993511-71025023	4_64929367	4	64929367	1.41902e-11	-0.390734	1.76414e-12
chr4:70308066-70310904	4_76286405	4	76286405	1.1969e-15	0.455531	1.87802e-17
chr4:64844337-64848315	4_56745920	4	56745920	6.68068e-12	-0.396485	7.23326e-13
chr4:41712162-41722279	4_58867941	4	58867941	7.12992e-12	-0.395992	7.81384e-13
chr4:51421923-51423321	4_59357939	4	59357939	2.49026e-11	0.386366	3.42186e-12
chr4:75879955-75883481	4_59673153	4	59673153	8.14478e-12	-0.394983	9.14919e-13
chr4:71333761-71338626	4_63516702	4	63516702	1.20278e-11	0.392005	1.45122e-12
chr4:66873628-66877020	4_72369540	4	72369540	3.3963e-11	-0.383929	4.92624e-12
chr4:100407694-100410300	4_92085119	4	92085119	3.205e-11	0.384385	8.30084e-11
chr4:100410865-100412670	4_64651839	4	64651839	5.75848e-13	0.414466	3.84621e-14
chr4:100418310-100419866	4_95151404	4	95151404	2.76768e-12	0.403074	2.53375e-13
chr4:100440872-100445397	4_64651839	4	64651839	9.9533e-15	0.442063	1.5145e-14
chr4:85784953-85787100	4_93742497	4	93742497	6.28744e-15	-0.445035	1.50476e-16
chr4:59622973-59626998	4_66960159	4	66960159	2.32587e-12	-0.404358	2.05833e-13
chr4:79482365-79487087	4_85528791	4	85528791	1.90542e-17	-0.480256	9.34732e-20
chr4:72708483-72713615	4_67017403	4	67017403	4.85372e-12	0.398891	4.94879e-13
chr4:78164801-78169106	4_73159901	4	73159901	1.97357e-15	-0.452404	3.52615e-17
chr4:75847922-75866013	4_69498447	4	69498447	2.95091e-11	-0.385035	4.177e-12
chr4:83524662-83528457	4_91751317	4	91751317	5.1241e-20	0.512452	3.61093e-23
chr4:83581597-83593913	4_90381184	4	90381184	4.04626e-13	-0.416969	2.51038e-14
chr4:79288008-79299480	4_85646172	4	85646172	5.353e-14	-0.430925	2.13104e-15
chr4:83528957-83532327	4_77601144	4	77601144	1.15278e-14	0.441107	3.19951e-16
chr4:89147071-89171570	4_78205265	4	78205265	2.32416e-11	-0.386906	3.15506e-12
chr4:82658203-82658862	4_76548101	4	76548101	1.04639e-14	0.441738	2.83691e-16
chr4:85293510-85296021	4_91973632	4	91973632	3.60627e-16	-0.462903	4.10576e-18
chr4:81506512-81513125	4_75952568	4	75952568	7.03067e-14	0.429081	2.97758e-15
chr4:89419254-89436188	4_76464094	4	76464094	5.70085e-11	-0.379814	9.03412e-12
chr4:71914868-71923119	4_77407210	4	77407210	7.6041e-12	0.395504	8.4338e-13
chr4:90895405-90912227	4_85558661	4	85558661	4.02278e-17	-0.475939	2.46277e-19
chr4:71371485-71378649	4_77773368	4	77773368	2.2553e-11	-0.38714	8.39455e-12
chr4:88445108-88456782	4_80095928	4	80095928	1.72932e-12	0.406533	1.44367e-13
chr4:87632208-87636056	4_81908787	4	81908787	1.93676e-12	-0.405703	1.65344e-13
chr4:78032672-78039376	4_90203862	4	90203862	1.18877e-11	-0.392095	1.43127e-12
chr4:78063354-78064804	4_85922549	4	85922549	8.76337e-14	0.427583	3.89983e-15
chr4:79375933-79379343	4_85215001	4	85215001	3.75111e-13	0.417503	2.29038e-14
chr4:80450778-80458307	4_86556444	4	86556444	6.35829e-13	0.41376	4.33489e-14
chr4:96807556-96812261	4_101941737	4	101941737	3.21952e-13	-0.418578	3.015e-13
chr4:83149944-83154528	4_88304018	4	88304018	2.94086e-11	-0.385062	4.16031e-12
chr4:96842924-96844620	4_88991794	4	88991794	1.36178e-11	0.391051	1.68045e-12
chr4:100423439-100428247	4_91805250	4	91805250	1.9482e-11	0.38828	2.5634e-12
chr4:100478759-100479665	4_95235815	4	95235815	4.48124e-12	0.399489	4.50034e-13
chr4:101423357-101424129	4_92422631	4	92422631	4.4707e-12	-0.399507	4.48775e-13
chr4:100276433-100279027	4_93149543	4	93149543	1.7944e-12	-0.406262	1.50898e-13
chr4:103189248-103197068	4_97213807	4	97213807	1.22625e-12	-0.409035	9.55809e-14
chr4:101630398-101633043	4_95771151	4	95771151	2.87156e-15	0.450039	5.64709e-17
chr4:101443387-101443988	4_96333211	4	96333211	2.10728e-16	0.466148	2.0693e-18
chr4:101639984-101644121	4_96126822	4	96126822	1.52906e-13	-0.423764	7.69719e-15
chr4:101441098-101441899	4_96312285	4	96312285	1.79001e-11	-0.388938	2.32001e-12
chr4:102930141-102932744	4_97699702	4	97699702	1.64925e-11	-0.389572	2.10651e-12
chr4:94681047-94691408	4_100417371	4	100417371	3.01019e-11	-0.384879	4.2757e-12
chr4:111889909-111895930	4_103576517	4	103576517	2.60926e-11	0.386001	3.61484e-12
chr4:95383771-95387745	4_103852508	4	103852508	6.95243e-12	0.396183	7.58366e-13
chr4:92340537-92342429	4_104687392	4	104687392	8.23739e-12	0.394897	9.27262e-13
chr4:100754815-100755809	4_106209908	4	106209908	1.39469e-11	0.390867	1.72849e-12
chr4:117084310-117089546	4_111383353	4	111383353	2.09351e-13	0.421586	2.72304e-11
chr4:118345287-118353544	4_110492455	4	110492455	2.99963e-11	0.384907	4.25811e-12
chr4:117965302-117969933	4_110834592	4	110834592	6.83574e-11	0.378359	1.11681e-11
chr4:117525531-117528376	4_111691365	4	111691365	1.88206e-11	0.388549	2.46121e-12
chr4:118082054-118093990	4_112152590	4	112152590	4.07663e-11	0.382485	6.10198e-12
chr4:118296745-118301287	4_112866680	4	112866680	3.73383e-11	0.38318	5.50515e-12
chr4:118357190-118364878	4_113318567	4	113318567	2.53321e-11	-0.386232	3.49134e-12
chr4:118536669-118541476	4_113471664	4	113471664	1.27289e-11	0.39157	1.55168e-12
chr4:110431693-110433571	4_116722622	4	116722622	3.96911e-12	-0.400396	3.89491e-13
chr4:110424246-110426524	4_115820639	4	115820639	1.31226e-11	-0.391336	1.60853e-12
chr4:112196811-112205886	4_117429549	4	117429549	7.42327e-14	0.428712	3.18262e-15
chr4:112077075-112100698	4_117448929	4	117448929	1.42928e-14	-0.439702	2.01502e-15
chr4:111256515-111264236	4_117443291	4	117443291	5.87346e-12	-0.397457	6.20778e-13
chr4:112060171-112064252	4_118624952	4	118624952	3.49555e-12	0.401343	3.34771e-13
chr4:127448176-127459765	4_121466673	4	121466673	1.49278e-11	-0.390343	1.87285e-12
chr4:127415620-127419548	4_122019841	4	122019841	3.50835e-12	-0.401315	3.36232e-13
chr4:127962871-127965070	4_122897992	4	122897992	7.05844e-11	0.378101	1.15938e-11
chr4:129597711-129603159	4_124444276	4	124444276	2.43587e-12	0.404017	2.17523e-13
chr5:101723627-101736700	5_6816	5	6816	1.77463e-11	0.389005	1.98068e-10
chr5:100500781-100502323	5_9127	5	9127	4.96284e-12	0.398724	5.08137e-13
chr5:101805479-101824493	5_9418	5	9418	6.3087e-11	-0.379003	1.01693e-11
chr5:6551156-6554769	5_11706298	5	11706298	7.6634e-13	0.412425	5.42942e-14
chr5:6560553-6566338	5_11706298	5	11706298	1.90597e-12	0.405821	1.62202e-13
chr5:10494850-10503120	5_5162623	5	5162623	3.50435e-12	0.401324	3.35775e-13
chr5:11591699-11594651	5_4998550	5	4998550	6.32488e-11	0.378982	1.01998e-11
chr5:5015472-5017239	5_10500799	5	10500799	9.67345e-15	0.442248	2.57305e-16
chr5:6526667-6549974	5_11931200	5	11931200	6.09675e-15	0.445233	4.60713e-14
chr5:40189987-40191213	5_31984022	5	31984022	3.11635e-27	0.587893	2.57974e-25
chr5:40189987-40191213	1_267488587	1	267488587	8.60439e-14	0.427708	3.21911e-13
chr5:54247781-54250557	5_46861693	5	46861693	7.03989e-20	0.510808	5.55254e-23
chr5:19819248-19822595	5_26074492	5	26074492	6.92989e-16	0.458911	9.41045e-18
chr5:24929366-24933759	5_32740512	5	32740512	2.67416e-16	0.464713	2.80489e-18
chr5:21102238-21118497	5_28411485	5	28411485	3.0099e-19	-0.503172	3.92527e-22
chr5:62172693-62189654	5_15007620	5	15007620	8.64948e-13	-0.411556	6.2817e-14
chr5:33032578-33052198	5_42202022	5	42202022	9.53506e-33	-0.634677	2.18183e-42
chr5:40188486-40189389	5_35153621	5	35153621	7.39883e-25	0.565111	9.82018e-23
chr5:40188486-40189389	1_267488493	1	267488493	3.29033e-12	0.401792	1.20168e-11
chr5:27539065-27550489	5_19864504	5	19864504	8.89913e-19	-0.497347	4.53017e-20
chr5:42657640-42666165	5_37469651	5	37469651	2.39316e-21	0.527871	5.49153e-19
chr5:40182465-40183214	5_45906237	5	45906237	9.19297e-25	0.564169	7.26951e-30
chr5:40182465-40183214	1_267488493	1	267488493	2.46413e-11	0.386449	3.37967e-12
chr5:40184208-40184915	5_35153621	5	35153621	9.25319e-22	0.532497	2.94506e-20
chr5:40195501-40196748	5_32129299	5	32129299	2.91283e-18	0.490845	8.00265e-21
chr5:40195501-40196748	6_100643319	6	100643319	3.95113e-12	0.40043	3.8739e-13
chr5:29543349-29547403	5_24500546	5	24500546	2.55545e-21	0.527549	2.38295e-17
chr5:53964815-53967412	5_59174916	5	59174916	2.73216e-12	0.40317	2.49497e-13
chr5:39798266-39799769	5_46739345	5	46739345	9.96713e-27	0.583197	5.46906e-23
chr5:39798266-39799769	8_115812550	8	115812550	4.10152e-12	-0.400151	1.45369e-12
chr5:27502961-27513198	5_48650968	5	48650968	2.18879e-16	0.46592	2.17211e-18
chr5:33060360-33068130	5_43425738	5	43425738	8.00921e-17	-0.471905	2.56086e-17
chr5:40197034-40198471	5_26711324	5	26711324	6.55838e-17	0.473081	4.62809e-19
chr5:40197034-40198471	6_100643344	6	100643344	3.76461e-11	0.383115	5.55839e-12
chr5:26062058-26065392	5_36947793	5	36947793	4.54019e-16	0.461502	9.64134e-12
chr5:46752162-46753394	5_38230337	5	38230337	5.95069e-20	0.511679	4.42238e-23
chr5:46738864-46742199	5_38979942	5	38979942	1.27476e-34	0.648927	1.41743e-45
chr5:30711258-30717920	5_59416468	5	59416468	1.21181e-12	-0.409121	9.42301e-14
chr5:35730642-35734256	5_20785136	5	20785136	1.18491e-11	-0.39212	1.42577e-12
chr5:39003225-39004799	5_45125311	5	45125311	3.09635e-19	0.503021	4.07697e-22
chr5:28333860-28337806	5_22809594	5	22809594	2.75917e-16	-0.464525	2.91909e-18
chr5:15362123-15364460	5_22617397	5	22617397	1.22906e-11	-0.39184	1.48877e-12
chr5:28349089-28351421	5_22810870	5	22810870	7.77746e-15	-0.443662	1.9614e-16
chr5:39797509-39798233	5_31859904	5	31859904	1.67401e-24	0.561553	1.87049e-21
chr5:29155854-29164948	5_23138590	5	23138590	2.87133e-11	-0.38525	4.04505e-12
chr5:19785669-19792695	5_24945722	5	24945722	1.2827e-15	-0.4551	2.04945e-17
chr5:14225667-14233426	5_24928538	5	24928538	7.14128e-11	-0.378007	5.10599e-11
chr5:19825519-19827162	5_26254579	5	26254579	5.34156e-16	0.460509	6.76465e-18
chr5:33472474-33475969	5_52602671	5	52602671	1.19523e-15	0.45554	1.87473e-17
chr5:42728728-42735725	5_35239707	5	35239707	5.1687e-17	-0.474477	3.40442e-19
chr5:21121514-21128024	5_28411485	5	28411485	5.78279e-16	-0.460022	7.48143e-18
chr5:41492150-41500264	5_36384808	5	36384808	1.18437e-18	-0.495792	2.43585e-21
chr5:39904799-39905383	5_33045816	5	33045816	5.77702e-16	0.460029	7.47196e-18
chr5:39909553-39910523	5_33036217	5	33036217	2.44192e-16	0.465261	2.49788e-18
chr5:19830293-19832418	5_28412223	5	28412223	1.226e-13	-0.425285	5.87887e-15
chr5:22566662-22570521	5_27748309	5	27748309	1.17539e-21	0.531339	2.01276e-25
chr5:35005895-35008519	5_53542404	5	53542404	6.38759e-18	0.486463	2.24527e-20
chr5:40130601-40131035	5_28131758	5	28131758	4.9023e-11	0.381019	7.57262e-12
chr5:22995930-23000998	5_32547266	5	32547266	4.88668e-13	-0.415633	3.15421e-14
chr5:39907078-39909122	5_33036217	5	33036217	1.99099e-18	0.492947	4.84426e-21
chr5:57892087-57896634	5_52502122	5	52502122	2.04425e-14	-0.437348	6.50684e-16
chr5:39811129-39811525	5_31116859	5	31116859	9.8386e-12	-0.393544	1.14433e-12
chr5:44056738-44058707	5_32571360	5	32571360	4.88874e-14	0.431536	1.90628e-15
chr5:46698285-46700118	5_57355329	5	57355329	3.56477e-14	0.433654	1.29247e-15
chr5:44130215-44131719	5_33934571	5	33934571	3.21138e-12	0.401973	3.02575e-13
chr5:41482694-41490878	5_31547233	5	31547233	1.07179e-15	-0.456217	1.63367e-17
chr5:39175511-39179751	5_45657937	5	45657937	5.65899e-17	0.473946	3.82668e-19
chr5:60710803-60747728	5_31535500	5	31535500	1.22683e-11	0.391853	1.48558e-12
chr5:46737677-46738305	5_36476806	5	36476806	7.43734e-17	0.472342	5.44181e-19
chr5:46742648-46743565	5_38275132	5	38275132	1.62526e-16	0.467705	1.48445e-18
chr5:57323637-57325916	5_32778226	5	32778226	2.70584e-13	0.419797	1.54129e-14
chr5:21999793-22000331	5_32273140	5	32273140	4.12194e-14	0.432682	1.5455e-15
chr5:46618747-46635266	5_40101117	5	40101117	9.61166e-15	0.44229	1.27507e-13
chr5:57949901-57954611	5_50678816	5	50678816	9.19803e-13	0.411113	6.76432e-14
chr5:39313633-39316799	5_33386940	5	33386940	9.15179e-12	0.394096	1.05039e-12
chr5:57295336-57303546	5_51160124	5	51160124	1.01532e-12	-0.410401	7.61807e-14
chr5:27521420-27525593	5_35931672	5	35931672	1.23405e-11	0.391808	1.49591e-12
chr5:43098474-43109041	5_36278001	5	36278001	3.1648e-14	-0.434449	1.49468e-12
chr5:58317082-58317808	5_40193194	5	40193194	1.20722e-11	0.391977	1.45754e-12
chr5:57782809-57785408	5_50673800	5	50673800	1.08963e-19	0.508532	1.00184e-22
chr5:47810773-47830089	5_56524500	5	56524500	6.40443e-12	-0.396804	6.87961e-13
chr5:56746279-56748620	5_48788039	5	48788039	1.37551e-15	-0.454665	2.23816e-17
chr5:26006150-26007179	5_36947793	5	36947793	9.58821e-12	0.39374	1.10995e-12
chr5:60041112-60051496	5_37087427	5	37087427	8.68191e-15	-0.44295	2.24923e-16
chr5:57328423-57332485	5_50707321	5	50707321	1.47223e-13	-0.424025	7.34986e-15
chr5:34280047-34281463	5_44826773	5	44826773	2.69159e-13	0.419834	1.53144e-14
chr5:21050541-21065997	5_39401857	5	39401857	2.2028e-11	-0.387324	2.96216e-12
chr5:60529433-60545941	5_41203860	5	41203860	3.89794e-11	-0.38284	5.7898e-12
chr5:27568010-27574507	5_41363070	5	41363070	2.57281e-11	-0.386111	3.55555e-12
chr5:46994155-46997066	5_41711413	5	41711413	6.53307e-11	-0.378722	1.05929e-11
chr5:36268483-36285821	5_42143221	5	42143221	1.25258e-11	0.391694	1.52248e-12
chr5:36339717-36343128	5_42493597	5	42493597	1.89744e-12	0.405854	1.61334e-13
chr5:57910202-57913869	5_50678816	5	50678816	7.49444e-15	0.443902	1.87293e-16
chr5:36463960-36473200	5_43937865	5	43937865	3.13741e-11	-0.384553	4.48861e-12
chr5:54982015-54985239	5_44196260	5	44196260	5.13821e-11	0.380645	8.00063e-12
chr5:53152193-53154320	5_47324376	5	47324376	9.1796e-13	0.411128	6.74798e-14
chr5:62972460-62977908	5_47034373	5	47034373	1.15408e-11	-0.392323	1.38203e-12
chr5:57614304-57619882	5_50493947	5	50493947	1.90796e-14	0.437803	5.97457e-16
chr5:57355293-57356460	5_50678816	5	50678816	1.70117e-13	-0.423026	8.76554e-15
chr5:57472134-57473398	5_51410352	5	51410352	4.21283e-12	-0.399951	4.18133e-13
chr5:60195200-60199776	5_54988868	5	54988868	4.55912e-26	-0.57694	8.45103e-32
chr5:26466585-26468964	5_52502268	5	52502268	3.89454e-11	-0.382847	5.78387e-12
chr5:46021504-46024623	5_56034046	5	56034046	2.30285e-11	0.386978	3.12107e-12
chr5:30196165-30197826	5_57783351	5	57783351	2.96416e-11	-0.385	4.19905e-12
chr5:67173338-67175987	5_59014123	5	59014123	4.85518e-11	-0.381096	7.48754e-12
chr5:65758220-65766638	5_71608832	5	71608832	1.81165e-11	0.388845	2.3531e-12
chr5:66687643-66688503	5_72204116	5	72204116	4.19653e-11	0.382255	6.31273e-12
chr5:67818717-67821511	5_73246245	5	73246245	6.33968e-11	0.378964	1.02277e-11
chr5:68402298-68407777	5_74043608	5	74043608	6.62956e-13	-0.413462	4.559e-14
chr5:84475486-84477052	5_78089967	5	78089967	1.01495e-11	0.393306	1.18724e-12
chr5:81689986-81690750	5_75964902	5	75964902	8.99028e-13	0.411278	6.58086e-14
chr5:80820900-80821852	5_75674608	5	75674608	7.3324e-13	-0.412741	3.27232e-13
chr5:81139282-81140769	5_75549305	5	75549305	3.85982e-12	-0.400604	3.76749e-13
chr5:86696509-86700190	5_81389699	5	81389699	2.50931e-13	-0.420324	1.40642e-14
chr5:70058236-70061289	5_76225206	5	76225206	7.02237e-11	-0.378142	1.15247e-11
chr5:83589046-83595260	5_77492285	5	77492285	1.83814e-11	-0.388732	2.3937e-12
chr5:87639308-87641218	5_82633374	5	82633374	7.20136e-14	0.428918	3.06643e-15
chr5:84650093-84653267	5_78229355	5	78229355	2.69608e-12	-0.403268	2.45567e-13
chr5:84650093-84653267	1_242605276	1	242605276	3.93996e-13	-0.417157	2.43075e-14
chr5:74044543-74046579	5_79665864	5	79665864	6.7668e-12	0.396388	7.34402e-13
chr5:77170553-77222228	5_82843108	5	82843108	1.49389e-14	-0.439412	6.99081e-13
chr5:77355954-77361135	5_82506308	5	82506308	7.69441e-14	0.428469	3.32562e-15
chr5:77226196-77231595	5_82630377	5	82630377	6.56356e-11	0.378685	1.06507e-11
chr5:80678459-80683144	5_86270909	5	86270909	2.82962e-11	0.385365	8.36176e-11
chr5:94029754-94041603	5_100134433	5	100134433	3.22618e-18	0.490279	9.1228e-17
chr5:11825492-11834842	5_92369494	5	92369494	9.07622e-12	-0.394159	1.04013e-12
chr5:11938546-11943263	5_92369494	5	92369494	1.06045e-12	-0.410087	8.02712e-14
chr5:11447344-11453455	5_92369538	5	92369538	4.64293e-11	0.381452	7.10591e-12
chr5:99032197-99042816	5_94031926	5	94031926	4.2323e-11	0.382188	6.37581e-12
chr5:88543594-88546400	5_96099461	5	96099461	9.66751e-12	-0.393678	1.12082e-12
chr5:88779928-88786281	5_94781974	5	94781974	8.00462e-13	0.412112	5.72202e-14
chr5:100659199-100662356	5_94712847	5	94712847	6.49997e-11	-0.378763	1.05303e-11
chr5:94016601-94020490	5_100134433	5	100134433	4.02052e-14	0.432849	1.49883e-15
chr5:94041674-94043407	5_100139190	5	100139190	1.09827e-12	0.409834	8.3725e-14
chr5:1351713-1354980	5_104510723	5	104510723	3.14235e-11	0.384541	4.49689e-12
chr6:7691470-7708384	6_2648654	6	2648654	2.76358e-11	0.38555	3.86733e-12
chr6:21631921-21636886	6_7785259	6	7785259	6.04881e-11	-0.37934	9.68169e-12
chr6:3243848-3246870	6_8507111	6	8507111	4.96995e-13	-0.415513	3.21931e-14
chr6:19191870-19210519	6_12579001	6	12579001	2.06023e-11	-0.387845	2.73784e-12
chr6:18506199-18506602	6_29297996	6	29297996	5.29678e-15	0.446136	1.21493e-16
chr6:18506199-18506602	1_92701739	1	92701739	7.00903e-12	0.396122	7.65694e-13
chr6:21318817-21324309	6_30156957	6	30156957	7.61364e-14	0.42854	3.28291e-15
chr6:18640603-18657449	6_13344216	6	13344216	8.73527e-12	-0.394451	9.94018e-13
chr6:24925365-24927278	6_13971517	6	13971517	3.53114e-13	0.417929	2.12868e-14
chr6:21233088-21235363	6_26404876	6	26404876	1.37677e-13	-0.424487	6.77284e-15
chr6:19959618-19970922	6_14372633	6	14372633	1.78776e-11	0.388948	2.31659e-12
chr6:29009708-29016693	6_22337071	6	22337071	6.03328e-16	-0.459762	7.89482e-18
chr6:12545542-12561601	6_18163456	6	18163456	9.25519e-13	-0.411068	9.18384e-13
chr6:12302172-12306287	6_19468911	6	19468911	7.24831e-13	-0.412823	5.07696e-14
chr6:12561829-12572351	6_18163456	6	18163456	5.18552e-11	-0.380571	4.7533e-11
chr6:12600387-12609470	6_18163456	6	18163456	1.19496e-12	-0.409223	5.07321e-13
chr6:11442355-11443834	6_17815091	6	17815091	6.1968e-11	0.379146	9.95899e-12
chr6:12194578-12203087	6_18178633	6	18178633	2.65283e-13	-0.419935	2.0806e-13
chr6:13162415-13163958	6_18671102	6	18671102	5.90119e-14	0.430267	2.40201e-15
chr6:31130507-31135225	6_21756205	6	21756205	1.98824e-14	0.437531	6.28709e-16
chr6:13414094-13441767	6_19444899	6	19444899	3.06663e-13	-0.41892	1.26132e-13
chr6:13367037-13371449	6_18880202	6	18880202	1.03536e-12	0.41026	7.79925e-14
chr6:12614291-12617350	6_19053292	6	19053292	3.33212e-11	0.384079	4.81721e-12
chr6:28497257-28524100	6_21161199	6	21161199	1.26085e-14	-0.440522	3.57592e-16
chr6:28497257-28524100	7_56071121	7	56071121	3.39224e-15	-0.448981	6.95869e-17
chr6:27382476-27387363	6_22159186	6	22159186	1.26847e-14	0.440483	3.60277e-16
chr6:15728318-15732467	6_23755046	6	23755046	8.66935e-16	-0.457531	1.24949e-17
chr6:28252249-28256580	6_22186954	6	22186954	3.54074e-12	-0.401247	3.39935e-13
chr6:31138278-31139078	6_26083714	6	26083714	5.86539e-13	0.414335	3.9326e-14
chr6:28602568-28606004	6_33643709	6	33643709	3.42737e-17	-0.476869	2.00183e-19
chr6:19227308-19231588	6_24724087	6	24724087	1.10803e-13	0.425979	5.19549e-15
chr6:29897700-29899223	6_24280751	6	24280751	2.40173e-12	0.404122	2.13883e-13
chr6:29897700-29899223	7_47225510	7	47225510	1.82358e-13	0.422545	9.53954e-15
chr6:19176806-19180516	6_25839295	6	25839295	3.31305e-15	0.449132	6.75575e-17
chr6:33287824-33292478	6_26687652	6	26687652	1.02423e-15	0.456498	1.54266e-17
chr6:32960608-32965219	6_27788943	6	27788943	4.79191e-15	-0.446778	1.07204e-16
chr6:31509974-31516494	6_26195007	6	26195007	1.6686e-11	0.389482	2.13568e-12
chr6:32938197-32940609	6_27783148	6	27783148	8.09014e-15	0.443407	2.06005e-16
chr6:39813268-39827131	6_33931487	6	33931487	1.70231e-27	-0.590305	5.76829e-34
chr6:38981699-38989140	6_33908851	6	33908851	6.23669e-15	-0.445087	1.48963e-16
chr6:19649708-19657466	6_27182048	6	27182048	2.14663e-11	-0.387526	2.87348e-12
chr6:34473268-34480600	6_28272733	6	28272733	6.55653e-12	-0.396627	7.07397e-13
chr6:34461929-34468310	6_39528513	6	39528513	5.44905e-12	-0.398022	5.67853e-13
chr6:63738875-63747325	6_49287014	6	49287014	2.23702e-15	-0.451616	4.12759e-17
chr6:23633700-23635895	6_31085119	6	31085119	1.37168e-11	-0.390995	1.69488e-12
chr6:25788704-25791139	6_32730955	6	32730955	2.07446e-11	-0.387792	2.76011e-12
chr6:38775403-38775914	6_50233832	6	50233832	6.14979e-14	0.429988	2.52677e-15
chr6:38835695-38835775	6_44205543	6	44205543	3.87004e-14	0.433105	4.53389e-13
chr6:49148593-49149162	6_57894894	6	57894894	1.33098e-39	0.683431	2.94287e-35
chr6:49150052-49153126	6_54715292	6	54715292	4.66161e-43	0.704859	9.71729e-36
chr6:58699197-58702555	6_45322467	6	45322467	2.82841e-20	-0.515504	5.02608e-20
chr6:47007532-47009903	6_52720602	6	52720602	5.8158e-20	-0.511798	4.2871e-23
chr6:58361505-58364331	6_51403157	6	51403157	4.68446e-29	-0.604234	2.16163e-36
chr6:58361505-58364331	8_128598642	8	128598642	5.8341e-14	-0.430344	2.36853e-15
chr6:44948733-44951691	6_64342390	6	64342390	2.11987e-14	-0.437108	6.80576e-16
chr6:44948733-44951691	5_69842889	5	69842889	1.23048e-11	0.391831	1.4908e-12
chr6:43940123-43941689	6_68067742	6	68067742	1.7657e-18	-0.493607	4.13331e-21
chr6:43940123-43941689	5_69843396	5	69843396	3.43877e-23	-0.547998	1.3778e-27
chr6:43939175-43939988	6_68372667	6	68372667	6.48282e-12	-0.396712	6.9797e-13
chr6:43939175-43939988	5_69843396	5	69843396	5.18066e-17	-0.474463	3.4146e-19
chr6:43800976-43805953	6_51010789	6	51010789	1.23548e-17	-0.482731	5.3177e-20
chr6:58356246-58358386	6_44182790	6	44182790	5.68887e-22	-0.534838	7.30279e-26
chr6:58356246-58358386	8_128598642	8	128598642	2.93747e-11	-0.385071	4.15467e-12
chr6:53256643-53277576	6_58457693	6	58457693	1.13549e-23	0.55304	2.80959e-28
chr6:49078160-49080302	6_57758919	6	57758919	2.13367e-16	0.466073	2.10249e-18
chr6:49571259-49576404	6_65656326	6	65656326	7.8525e-17	-0.472022	5.83587e-19
chr6:56542630-56548530	6_64432983	6	64432983	1.13669e-27	0.591905	3.10057e-34
chr6:60345801-60347255	6_67008520	6	67008520	9.4737e-14	0.427051	4.29004e-15
chr6:60345801-60347255	1_50086199	1	50086199	1.32996e-11	0.391233	1.63419e-12
chr6:58664529-58669314	6_51370700	6	51370700	8.7012e-21	0.52147	1.17204e-16
chr6:54726674-54735532	6_49583699	6	49583699	1.29588e-15	0.455036	2.07605e-17
chr6:63240228-63240633	6_47772444	6	47772444	5.36614e-15	0.446053	1.23482e-16
chr6:63236868-63237246	6_55728995	6	55728995	5.68111e-17	0.473924	3.84599e-19
chr6:51542729-51547893	6_57488838	6	57488838	2.1074e-22	0.539562	1.80806e-26
chr6:54331130-54345331	6_48977493	6	48977493	3.99043e-19	-0.501667	5.72403e-22
chr6:62485123-62487234	6_56889799	6	56889799	2.53335e-35	0.654074	5.08566e-29
chr6:59167426-59171695	6_45797406	6	45797406	1.1643e-19	-0.508185	1.09552e-22
chr6:52473880-52480581	6_45829209	6	45829209	4.40503e-21	0.524862	1.25759e-24
chr6:51905526-51907639	6_58478841	6	58478841	2.49492e-16	0.465132	2.56727e-18
chr6:69085286-69118447	6_74098413	6	74098413	1.27489e-14	0.44045	3.6254e-16
chr6:53522908-53567256	6_47198741	6	47198741	8.55887e-18	0.484813	3.29292e-20
chr6:62495877-62497989	6_56959759	6	56959759	1.04945e-30	0.618252	5.01703e-39
chr6:58680058-58681910	6_51370700	6	51370700	1.77823e-17	0.480652	6.3142e-15
chr6:52581797-52621786	6_59739385	6	59739385	3.48843e-19	-0.502385	4.78225e-22
chr6:36326622-36329006	6_42971492	6	42971492	1.77953e-13	0.422714	9.25973e-15
chr6:36326622-36329006	1_55858202	1	55858202	6.50219e-13	0.4136	4.45353e-14
chr6:47700651-47711420	6_58512502	6	58512502	2.45739e-16	-0.465223	2.51811e-18
chr6:49121625-49122303	6_41633961	6	41633961	3.9451e-11	0.382745	5.872e-12
chr6:63237830-63238375	6_56395652	6	56395652	3.10076e-20	0.515034	1.82483e-23
chr6:53378632-53387606	6_47434966	6	47434966	3.94031e-13	-0.417156	2.43101e-14
chr6:36292710-36299977	6_43219663	6	43219663	1.51384e-13	-0.423833	7.6039e-15
chr6:58733075-58734861	6_43605081	6	43605081	3.68493e-12	0.40095	3.56499e-13
chr6:48138531-48140199	6_43035744	6	43035744	8.92839e-12	0.394284	1.0201e-12
chr6:51588809-51598486	6_65204160	6	65204160	5.88655e-16	-0.459913	7.65212e-18
chr6:60259559-60260803	6_48872963	6	48872963	7.30172e-17	0.47245	5.31442e-19
chr6:52221506-52226398	6_43550828	6	43550828	1.07936e-13	-0.426159	5.03171e-15
chr6:68992808-69027290	6_45176942	6	45176942	1.78555e-13	0.422691	9.29785e-15
chr6:58646852-58647689	6_51414720	6	51414720	1.02635e-12	0.410323	7.2581e-10
chr6:60262766-60264280	6_52017867	6	52017867	1.48932e-14	0.439432	4.39627e-16
chr6:50328013-50329898	6_44585166	6	44585166	1.36863e-11	-0.391012	1.69043e-12
chr6:63914947-63921933	6_55300095	6	55300095	7.05132e-13	0.413021	4.91106e-14
chr6:68854478-68864229	6_50655205	6	50655205	1.01641e-12	0.410393	7.6279e-14
chr6:58976763-58979471	6_46600682	6	46600682	4.485e-13	-0.416241	2.84345e-14
chr6:52481171-52482430	6_46766853	6	46766853	4.0922e-11	0.382455	6.1293e-12
chr6:52482524-52483603	6_46766853	6	46766853	1.47696e-13	0.424003	7.37866e-15
chr6:53717807-53720396	6_48711073	6	48711073	8.90672e-16	-0.457364	1.29291e-17
chr6:58188582-58190377	6_52251369	6	52251369	1.09974e-15	-0.456057	1.68766e-17
chr6:54052283-54095835	6_48681323	6	48681323	2.15058e-12	0.404934	1.8742e-13
chr6:40701077-40703308	6_50324510	6	50324510	2.88762e-13	-0.419342	1.66785e-14
chr6:104881534-104885623	6_116219472	6	116219472	5.16827e-20	-0.512408	8.19717e-16
chr6:44044659-44045555	6_50397897	6	50397897	1.03864e-12	-0.410237	7.829e-14
chr6:44044659-44045555	5_69842342	5	69842342	1.9682e-17	-0.48007	9.74961e-20
chr6:58151772-58153990	6_49085177	6	49085177	1.00636e-11	-0.393371	1.17536e-12
chr6:38774400-38774909	6_50223668	6	50223668	2.59645e-11	0.386039	3.594e-12
chr6:44176127-44179560	6_50590539	6	50590539	6.8447e-16	0.458987	9.26417e-18
chr6:70147478-70148836	6_64533140	6	64533140	1.37777e-13	0.424482	6.77882e-15
chr6:45454848-45465697	6_53630457	6	53630457	1.31812e-15	-0.45493	2.12107e-17
chr6:65024805-65034881	6_51502354	6	51502354	4.77551e-11	-0.381228	7.34397e-12
chr6:47736305-47739496	6_57487919	6	57487919	8.48419e-13	0.411694	6.13744e-14
chr6:48882205-48885761	6_54131368	6	54131368	4.63267e-13	-0.416011	2.95707e-14
chr6:49052890-49069743	6_54897215	6	54897215	6.94972e-14	0.42916	2.9356e-15
chr6:50308886-50317203	6_58359096	6	58359096	6.68868e-20	0.511073	5.18101e-23
chr6:49124603-49125428	6_56510926	6	56510926	6.9409e-11	-0.378236	1.13688e-11
chr6:51137601-51139784	6_58395255	6	58395255	8.44745e-15	-0.443128	2.17391e-16
chr6:64144374-64148999	6_57011259	6	57011259	4.28874e-13	0.416557	2.69359e-14
chr6:65832300-65833395	6_60048922	6	60048922	2.85614e-14	0.435132	9.83492e-16
chr6:65833410-65834779	6_59703632	6	59703632	1.40514e-17	0.481998	6.28873e-20
chr6:63830404-63841422	6_56992343	6	56992343	6.29936e-11	0.379015	1.01517e-11
chr6:45212929-45218188	6_57118631	6	57118631	1.61039e-14	-0.438919	4.8433e-16
chr6:45423104-45427626	6_57118631	6	57118631	6.64892e-12	-0.396521	7.19241e-13
chr6:49305821-49309681	6_58395346	6	58395346	4.15053e-11	0.382342	6.23176e-12
chr6:53468832-53473120	6_58492032	6	58492032	5.00719e-11	0.38085	7.76252e-12
chr6:65811877-65812904	6_59703632	6	59703632	1.17182e-11	0.392206	1.40718e-12
chr6:65810551-65811526	6_59832564	6	59832564	1.73314e-11	0.389188	2.2334e-12
chr6:59292185-59293382	6_64555756	6	64555756	1.91849e-13	0.422193	1.01473e-14
chr6:56463637-56465384	6_65793567	6	65793567	2.71398e-14	0.435471	9.23448e-16
chr6:56527431-56530264	6_64771339	6	64771339	3.06928e-11	-0.384726	4.37442e-12
chr6:56955425-56956728	6_64865706	6	64865706	4.49869e-11	0.381703	6.84822e-12
chr6:74160798-74168938	6_68214643	6	68214643	1.36302e-13	0.424556	6.69038e-15
chr6:56476312-56477685	6_65521927	6	65521927	5.99062e-11	0.379418	9.57297e-12
chr6:71874883-71908271	6_65925267	6	65925267	3.80195e-12	-0.400717	3.70029e-13
chr6:45791476-45793373	6_66872475	6	66872475	3.36891e-11	0.383992	4.87966e-12
chr6:72153355-72167108	6_67058439	6	67058439	8.00037e-13	0.412116	5.71835e-14
chr6:74226094-74230024	6_68290321	6	68290321	6.98888e-13	-0.413084	4.85868e-14
chr6:78721655-78736543	6_73397357	6	73397357	1.0792e-24	0.563471	2.39099e-20
chr6:79611557-79628923	6_85476629	6	85476629	7.52056e-16	-0.458408	5.43478e-13
chr6:47739541-47742967	6_71294092	6	71294092	5.66728e-11	0.379862	8.97198e-12
chr6:67206324-67209308	6_72892070	6	72892070	3.16954e-12	0.40207	2.97879e-13
chr6:67487806-67502811	6_72627416	6	72627416	6.33997e-13	-0.413781	1.42246e-11
chr6:67516466-67530857	6_72648907	6	72648907	5.59628e-11	-0.379963	8.84075e-12
chr6:68961681-68983092	6_73974031	6	73974031	3.30428e-12	0.401761	3.13045e-13
chr6:68301795-68303517	6_74413326	6	74413326	5.79949e-13	-0.414416	3.87932e-14
chr6:88709348-88729595	6_74747238	6	74747238	1.46568e-21	0.530267	1.1821e-19
chr6:67504196-67512494	6_74738433	6	74738433	5.31279e-11	0.380378	1.82859e-08
chr6:88166871-88171344	6_93250192	6	93250192	1.10537e-14	0.441381	3.0369e-16
chr6:83314479-83317638	6_92881794	6	92881794	9.15863e-14	-0.427282	4.11616e-15
chr6:82363623-82366682	6_92017764	6	92017764	1.00659e-15	0.456606	1.50916e-17
chr6:82274650-82289873	6_88817401	6	88817401	1.83663e-14	0.438054	1.98544e-12
chr6:82290547-82313299	6_89352393	6	89352393	4.98229e-13	0.415496	5.91938e-10
chr6:92347132-92364188	6_85193083	6	85193083	5.93085e-17	-0.473671	4.06538e-19
chr6:82265893-82268156	6_89638467	6	89638467	3.31503e-12	0.401737	3.14261e-13
chr6:117166012-117167215	6_111473621	6	111473621	6.03122e-26	0.575773	1.28497e-31
chr6:86146625-86151020	6_100390520	6	100390520	1.65337e-12	0.406861	1.36802e-13
chr6:82910505-82915906	6_91614844	6	91614844	6.58103e-13	-0.413514	4.51877e-14
chr6:85360927-85363210	6_79435935	6	79435935	1.88113e-13	0.422329	9.90731e-15
chr6:108724045-108731711	6_114068102	6	114068102	1.2957e-35	-0.65618	1.41381e-29
chr6:86333217-86338050	6_80870001	6	80870001	1.41454e-12	0.407998	1.1346e-13
chr6:97144686-97149445	6_102687992	6	102687992	4.30194e-15	-0.447468	9.36827e-17
chr6:77634733-77640017	6_83049192	6	83049192	1.39663e-12	-0.408091	1.11739e-13
chr6:102746202-102748073	6_108988186	6	108988186	5.90204e-31	-0.620316	1.97229e-39
chr6:101792880-101795947	6_108181771	6	108181771	2.66835e-26	-0.57916	3.89311e-21
chr6:78440881-78445839	6_86482556	6	86482556	1.99872e-12	-0.405472	1.71697e-13
chr6:107936668-107941843	6_113802281	6	113802281	9.11087e-17	-0.471145	7.06525e-19
chr6:79483780-79489835	6_86673678	6	86673678	1.13621e-11	0.392442	8.07112e-11
chr6:82071619-82083150	6_87187607	6	87187607	1.88638e-15	0.452688	3.33136e-17
chr6:82065464-82071525	6_87655875	6	87655875	5.56896e-13	0.414705	3.69387e-14
chr6:79407398-79414614	6_91838695	6	91838695	3.21606e-15	0.44932	2.37983e-13
chr6:100290285-100301291	6_94638682	6	94638682	1.18824e-17	0.482953	5.05411e-20
chr6:95626502-95643734	6_102098518	6	102098518	2.87876e-18	-0.490911	7.87953e-21
chr6:97977319-97989797	6_92957201	6	92957201	9.04161e-17	0.47119	6.99627e-19
chr6:101479360-101482920	6_92003878	6	92003878	3.69051e-12	-0.400939	3.57142e-13
chr6:103509137-103516042	6_109976275	6	109976275	3.27518e-23	0.548222	1.28506e-27
chr6:96753535-96760332	6_101815410	6	101815410	4.17529e-15	-0.447659	4.04611e-13
chr6:83416018-83419038	6_90769784	6	90769784	1.57297e-11	0.389939	1.99212e-12
chr6:97135175-97138445	6_91132498	6	91132498	8.31177e-14	-0.427943	3.65527e-15
chr6:98238430-98246872	6_103436677	6	103436677	5.18282e-19	-0.500265	8.11528e-22
chr6:86063360-86070902	6_91836691	6	91836691	1.21215e-11	-0.391946	1.46459e-12
chr6:103393325-103415106	6_117574335	6	117574335	1.76162e-20	0.517915	8.43945e-24
chr6:85457945-85459096	6_92351374	6	92351374	7.02924e-11	0.378134	1.15379e-11
chr6:108059189-108068809	6_113604799	6	113604799	1.05621e-18	-0.496416	2.09255e-21
chr6:98372938-98380245	6_107233948	6	107233948	3.09536e-13	0.418854	1.81452e-14
chr6:83304482-83314007	6_92881794	6	92881794	9.73981e-12	-0.393621	1.13075e-12
chr6:100798424-100801350	6_112126963	6	112126963	5.58148e-24	0.556226	4.83971e-20
chr6:107108616-107125333	6_112469409	6	112469409	6.39313e-22	-0.534278	8.59922e-26
chr6:103031183-103034384	6_108359017	6	108359017	4.23142e-18	-0.488769	1.308e-20
chr6:115398162-115403705	6_109729580	6	109729580	2.67121e-28	-0.59757	3.2977e-35
chr6:99951713-99959809	6_94256384	6	94256384	3.75048e-11	-0.383145	5.53395e-12
chr6:100149230-100150677	6_115310652	6	115310652	1.40503e-18	0.494859	3.05481e-21
chr6:108874058-108893148	6_114108530	6	114108530	5.619e-18	-0.487182	1.89798e-20
chr6:108777079-108780030	6_102638601	6	102638601	2.27352e-18	0.492215	5.77195e-21
chr6:100089300-100097440	6_108133918	6	108133918	1.23268e-14	0.44067	3.47706e-16
chr6:108386592-108399954	6_103097030	6	103097030	1.01682e-20	-0.520688	3.97645e-24
chr6:100760776-100762227	6_106008268	6	106008268	2.32897e-16	-0.465547	2.35132e-18
chr6:107134749-107137168	6_112389500	6	112389500	4.11247e-15	0.447756	8.85504e-17
chr6:104401547-104402941	6_99089930	6	99089930	2.56169e-11	0.386145	3.53751e-12
chr6:108080935-108087530	6_101898484	6	101898484	3.79326e-12	-0.400734	3.69023e-13
chr6:141402275-141405033	6_132296279	6	132296279	3.57977e-13	0.417832	2.16425e-14
chr6:119934964-119938950	6_114032193	6	114032193	1.14317e-18	0.495985	2.32413e-21
chr6:118954074-118981532	6_113222687	6	113222687	2.66468e-18	-0.491338	7.11655e-21
chr6:127815315-127820075	6_121526307	6	121526307	7.64677e-17	0.472178	5.04157e-15
chr6:115179302-115186127	6_108148498	6	108148498	3.18372e-14	-0.434409	1.12441e-15
chr6:95542855-95550957	6_103805214	6	103805214	7.42884e-12	0.395681	8.20384e-13
chr6:132565243-132568391	6_124932858	6	124932858	3.47972e-20	-0.514443	1.21901e-18
chr6:118816040-118819466	6_101894291	6	101894291	2.55491e-12	-0.403665	2.30286e-13
chr6:128758915-128761109	6_121503312	6	121503312	2.78674e-22	0.538241	2.68064e-26
chr6:128775426-128782091	6_121573911	6	121573911	2.62446e-29	0.606418	8.66217e-37
chr6:119762087-119768680	6_132684179	6	132684179	1.14612e-32	-0.634052	2.9685e-42
chr6:95358458-95368977	6_102392516	6	102392516	1.33184e-12	-0.408436	1.05546e-13
chr6:96741444-96744749	6_103093086	6	103093086	4.35385e-11	-0.381963	6.59077e-12
chr6:115919221-115924870	6_128214383	6	128214383	1.08335e-17	-0.483478	4.72423e-15
chr6:135759773-135764036	6_128259181	6	128259181	6.93718e-22	0.533886	3.17964e-19
chr6:100311711-100315797	6_109169871	6	109169871	5.38108e-11	0.380276	8.44463e-12
chr6:118983631-118990076	6_107694622	6	107694622	1.05819e-12	-0.410102	8.00656e-14
chr6:101869559-101871239	6_114545572	6	114545572	1.92522e-13	0.422169	1.01907e-14
chr6:101874567-101877534	6_111627525	6	111627525	1.42349e-13	0.424257	7.0542e-15
chr6:101878467-101881189	6_111635425	6	111635425	6.56547e-15	0.444756	1.58818e-16
chr6:100780322-100781453	6_108478645	6	108478645	3.08909e-13	0.418869	1.81007e-14
chr6:119293811-119302797	6_125346665	6	125346665	1.85962e-14	-0.437972	5.78785e-16
chr6:104885665-104888076	6_114485565	6	114485565	5.79907e-13	-0.414416	3.87897e-14
chr6:130368609-130370798	6_112292219	6	112292219	4.13512e-11	0.382372	6.20468e-12
chr6:108112116-108130201	6_113604799	6	113604799	5.0003e-13	-0.41547	3.24309e-14
chr6:99300796-99301951	6_113193039	6	113193039	3.9946e-11	0.382646	5.95839e-12
chr6:108355086-108364703	6_113462729	6	113462729	6.32297e-15	0.444998	1.51536e-16
chr6:107814884-107818991	6_115166943	6	115166943	3.65582e-11	-0.383347	5.37055e-12
chr6:141408166-141410245	6_132669973	6	132669973	2.0409e-16	0.46634	1.98638e-18
chr6:98261080-98262789	6_118531162	6	118531162	1.761e-11	-0.389065	2.27577e-12
chr6:111346302-111347496	6_118847814	6	118847814	4.32889e-11	0.382008	6.54655e-12
chr6:128816384-128818238	6_121503312	6	121503312	9.66741e-15	0.442252	2.57105e-16
chr6:127974058-127976522	6_122331364	6	122331364	5.6908e-14	-0.430512	2.29732e-15
chr6:127977401-127979679	6_120460028	6	120460028	5.25677e-11	0.380462	8.21695e-12
chr6:126615481-126617045	6_121601718	6	121601718	2.38098e-16	0.465414	2.41857e-18
chr6:135748433-135749786	6_142762252	6	142762252	4.743e-16	0.461235	5.8171e-18
chr6:115655535-115657481	6_121520140	6	121520140	2.04261e-13	-0.421758	1.09516e-14
chr6:130328883-130332576	6_121374725	6	121374725	2.33341e-14	-0.436473	7.66284e-16
chr6:129328728-129335569	6_121210673	6	121210673	2.41535e-11	0.386605	3.30115e-12
chr6:135757532-135759566	6_127846081	6	127846081	1.75482e-16	0.467246	1.63755e-18
chr6:129321008-129323858	6_124085523	6	124085523	5.77996e-13	-0.41444	3.86354e-14
chr6:115961312-115963023	6_125675127	6	125675127	1.26241e-12	-0.408825	9.89757e-14
chr6:129318576-129320352	6_123778061	6	123778061	5.84785e-11	0.379611	9.30694e-12
chr6:118911347-118915449	6_124184898	6	124184898	3.69696e-13	0.417606	2.25039e-14
chr6:120377499-120378322	6_125615644	6	125615644	5.76976e-11	0.379718	9.16186e-12
chr6:142711859-142715220	6_137190892	6	137190892	5.65459e-24	0.556168	1.83953e-21
chr6:137864462-137866091	6_143308752	6	143308752	1.26649e-16	0.469192	1.0784e-18
chr6:164315965-164321396	6_158910010	6	158910010	3.24884e-15	0.449256	6.59217e-17
chr6:123716130-123717058	6_128833585	6	128833585	3.62355e-12	0.401075	3.49432e-13
chr6:123710239-123711674	6_130242324	6	130242324	5.75555e-11	0.379738	9.1355e-12
chr6:145225383-145227195	6_133296926	6	133296926	2.65443e-11	-0.385866	3.68851e-12
chr6:142705566-142706569	6_136427552	6	136427552	5.46852e-17	0.474147	3.66136e-19
chr6:145585557-145590651	6_137094090	6	137094090	6.01416e-14	-0.430139	2.4586e-15
chr6:145454921-145455530	6_137147784	6	137147784	2.85106e-13	0.419431	1.64226e-14
chr6:145578241-145581592	6_137465275	6	137465275	3.34747e-12	0.401664	3.17932e-13
chr6:145910847-145913775	6_137791296	6	137791296	4.71199e-12	-0.399113	4.7774e-13
chr6:146248078-146253925	6_138499610	6	138499610	6.40788e-12	-0.3968	6.88404e-13
chr6:149922124-149926965	6_139642893	6	139642893	2.01525e-11	-0.388017	2.6676e-12
chr6:146934876-146938530	6_140050086	6	140050086	4.1262e-11	0.382389	6.18899e-12
chr6:148896349-148916937	6_141915422	6	141915422	6.70978e-12	0.396452	7.27062e-13
chr6:152656353-152660001	6_146202339	6	146202339	7.84414e-12	0.395269	8.75033e-13
chr6:137843928-137846362	6_144564597	6	144564597	2.75281e-12	-0.403114	2.5175e-13
chr6:139281567-139287599	6_144719558	6	144719558	5.92941e-14	-0.430235	2.41611e-15
chr6:152456678-152460179	6_146262409	6	146262409	3.56203e-12	0.401202	3.42374e-13
chr6:163445760-163451937	6_158299448	6	158299448	5.12127e-13	-0.4153	3.33816e-14
chr6:169250249-169251602	6_159973013	6	159973013	7.80411e-12	0.395307	8.69741e-13
chr6:159062481-159089999	6_165515438	6	165515438	3.83303e-13	-0.417351	2.35109e-14
chr7:638104-647252	7_5712712	7	5712712	2.97787e-13	0.419126	1.73132e-14
chr7:1106496-1109623	7_6399650	7	6399650	7.82341e-14	0.428355	3.39405e-15
chr7:626047-628447	7_6187345	7	6187345	3.77292e-11	0.383098	5.57275e-12
chr7:950416-953623	7_6419512	7	6419512	2.99658e-11	0.384915	4.25301e-12
chr7:1613907-1617390	7_6745664	7	6745664	5.50214e-14	0.43074	2.20418e-15
chr7:13661822-13674942	7_7853241	7	7853241	4.97853e-11	-0.380896	7.71061e-12
chr7:14362172-14364587	7_29345457	7	29345457	8.66282e-13	-0.411544	3.4874e-10
chr7:20335973-20344656	7_26711529	7	26711529	1.29389e-21	-0.530873	1.90425e-18
chr7:24624152-24624427	7_19371628	7	19371628	3.64566e-15	-0.448523	3.01041e-15
chr7:20905320-20913702	7_26626691	7	26626691	2.55784e-17	-0.478562	1.37008e-19
chr7:20905320-20913702	2_43427971	2	43427971	3.20191e-17	-0.477264	1.83301e-19
chr7:19201964-19203879	7_14102027	7	14102027	1.46803e-14	0.439526	4.3185e-16
chr7:19167497-19169472	7_13878355	7	13878355	1.34252e-12	0.408378	1.06564e-13
chr7:19360431-19365405	7_24935565	7	24935565	2.41812e-14	0.436237	8.00794e-16
chr7:19155082-19158721	7_14102027	7	14102027	6.18281e-13	0.41396	4.19093e-14
chr7:9549071-9559089	7_17154786	7	17154786	5.10223e-14	-0.431249	2.00906e-15
chr7:9772745-9790968	7_15810875	7	15810875	6.30422e-11	-0.379009	3.74167e-12
chr7:11539824-11544886	7_16546017	7	16546017	7.0789e-14	0.429035	3.00264e-15
chr7:22937121-22940148	7_29539101	7	29539101	2.17338e-12	0.404857	1.898e-13
chr7:22887820-22890722	7_28875186	7	28875186	7.25275e-17	0.47249	5.2686e-19
chr7:22954615-22958051	7_29610447	7	29610447	4.11308e-12	0.40013	2.71549e-10
chr7:23024307-23025445	7_29649396	7	29649396	8.77978e-12	0.394412	3.89822e-12
chr7:11684803-11687237	7_17188975	7	17188975	3.82797e-11	0.382983	5.66817e-12
chr7:24600484-24600786	7_19156473	7	19156473	4.37657e-14	-0.43228	1.66377e-15
chr7:24582989-24583500	7_35466547	7	35466547	6.26257e-14	0.429865	2.58374e-15
chr7:24871822-24875025	7_17584352	7	17584352	1.55312e-12	-0.407317	1.26919e-13
chr7:22823396-22826272	7_34219018	7	34219018	5.6593e-16	-0.460155	7.27932e-18
chr7:33220172-33227595	7_24076939	7	24076939	6.24515e-15	-0.445078	3.86646e-12
chr7:24891904-24896791	7_17778617	7	17778617	2.72762e-13	0.419741	1.55636e-14
chr7:29348344-29353831	7_20710968	7	20710968	2.15998e-13	-0.421369	1.17217e-14
chr7:34662175-34668712	7_22976736	7	22976736	2.5627e-17	-0.478551	3.36656e-17
chr7:13412197-13424460	7_19022485	7	19022485	8.36863e-12	-0.394777	9.44787e-13
chr7:30071379-30082754	7_20886743	7	20886743	2.55173e-13	0.420207	3.17853e-13
chr7:30071379-30082754	5_26712979	5	26712979	1.91927e-11	-0.388397	1.09309e-08
chr7:35115560-35122209	7_19607861	7	19607861	4.47868e-12	-0.399493	8.96083e-12
chr7:24911186-24915711	7_19857671	7	19857671	3.47696e-12	-0.401382	2.02405e-12
chr7:24911186-24915711	13_38413624	13	38413624	9.24394e-12	-0.394019	2.66972e-13
chr7:30831410-30850832	7_25793326	7	25793326	1.12543e-13	0.425872	2.54272e-14
chr7:41574048-41577098	7_34859113	7	34859113	3.51162e-14	0.433755	1.26879e-15
chr7:30046472-30058659	7_23665760	7	23665760	5.75461e-14	-0.430437	9.0885e-14
chr7:28923978-28925952	7_21185898	7	21185898	1.40469e-14	0.439815	4.08871e-16
chr7:30058690-30068988	7_23665760	7	23665760	9.56499e-14	-0.426986	3.5031e-13
chr7:41577210-41578660	7_48928662	7	48928662	2.35835e-14	0.436403	7.76412e-16
chr7:29039133-29053151	7_23096857	7	23096857	8.46433e-12	-0.39469	9.57602e-13
chr7:16796620-16797983	7_22542263	7	22542263	2.3555e-12	0.404265	2.08972e-13
chr7:33243739-33247884	7_22861581	7	22861581	2.7107e-11	-0.385702	3.78054e-12
chr7:18086458-18092578	7_23290019	7	23290019	1.49183e-11	-0.390348	1.67731e-10
chr7:41579365-41580830	7_49095716	7	49095716	6.1185e-14	0.430023	2.51102e-15
chr7:34090272-34092891	7_27598973	7	27598973	7.31464e-15	0.444059	1.8171e-16
chr7:29829792-29838184	7_36221509	7	36221509	1.46009e-12	-0.407767	1.17857e-13
chr7:30509796-30511235	7_25354120	7	25354120	5.28313e-13	0.415079	3.46607e-14
chr7:38531348-38542420	7_45511537	7	45511537	2.3145e-13	0.420888	1.27488e-14
chr7:30703377-30705388	7_25229817	7	25229817	3.45702e-11	-0.383789	7.77743e-10
chr7:30513568-30515661	7_25354347	7	25354347	3.60311e-11	0.383462	5.27987e-12
chr7:31220386-31240244	7_25759157	7	25759157	5.08586e-11	0.380726	7.90538e-12
chr7:19421768-19426018	7_25856986	7	25856986	1.17479e-11	-0.392186	1.4114e-12
chr7:20871057-20877068	7_26626691	7	26626691	1.20315e-14	-0.440828	3.37395e-16
chr7:20871057-20877068	2_44873238	2	44873238	3.15947e-16	-0.463705	3.46931e-18
chr7:20871057-20877068	12_40502143	12	40502143	3.81096e-11	-0.383018	5.63868e-12
chr7:20622379-20630184	7_32762043	7	32762043	9.72592e-14	0.426872	4.43015e-15
chr7:20878256-20883555	7_26626691	7	26626691	1.32289e-12	-0.408485	1.04696e-13
chr7:20885377-20890467	7_26626691	7	26626691	5.55716e-14	-0.430673	2.23127e-15
chr7:20885377-20890467	12_47612578	12	47612578	1.45206e-11	-0.390556	1.81272e-12
chr7:37929001-37942721	7_50696565	7	50696565	7.05669e-12	0.396071	7.71873e-13
chr7:22729300-22734131	7_29146411	7	29146411	5.90004e-14	0.430268	2.40144e-15
chr7:22951538-22953647	7_28137505	7	28137505	1.30534e-11	-0.391377	1.59851e-12
chr7:22866919-22869661	7_28394866	7	28394866	8.12999e-13	0.412001	5.83016e-14
chr7:40418929-40419848	7_34331480	7	34331480	3.79024e-12	0.40074	3.68672e-13
chr7:41421704-41441173	7_35190069	7	35190069	3.71506e-11	0.38322	5.47271e-12
chr7:46560383-46561117	7_38007939	7	38007939	2.42199e-14	-0.436227	2.12173e-13
chr7:46546929-46554313	7_40846916	7	40846916	4.10031e-17	-0.475827	1.42276e-15
chr7:41395943-41398460	7_36228483	7	36228483	1.83831e-12	0.406085	1.55332e-13
chr7:48083210-48098390	7_40800572	7	40800572	2.61251e-14	-0.435724	1.21532e-12
chr7:45754478-45755989	7_36704501	7	36704501	8.32896e-14	0.427929	3.66454e-15
chr7:46556078-46556789	7_40846916	7	40846916	1.09637e-11	-0.392716	1.30071e-12
chr7:61094893-61101493	7_40858882	7	40858882	5.76486e-13	-0.414458	1.90987e-12
chr7:22516096-22519985	7_38040552	7	38040552	8.38673e-12	-0.39476	9.4721e-13
chr7:47902163-47916413	7_53477853	7	53477853	6.72732e-12	-0.396432	6.09401e-13
chr7:48101212-48109278	7_40921772	7	40921772	6.70919e-11	0.378509	1.09271e-11
chr7:47818105-47820710	7_41020857	7	41020857	1.95682e-11	-0.388246	2.57677e-12
chr7:49376503-49387136	7_41225118	7	41225118	2.86672e-12	0.402814	2.64238e-13
chr7:34736763-34742061	7_41918420	7	41918420	3.61347e-12	0.401096	3.48274e-13
chr7:46821513-46841627	7_62074948	7	62074948	7.89015e-16	0.458112	9.71855e-15
chr7:35095213-35096656	7_41581991	7	41581991	1.26553e-11	-0.391615	3.92316e-11
chr7:37604062-37605304	7_46022931	7	46022931	1.81091e-13	0.422593	9.45893e-15
chr7:57158581-57164379	7_65714182	7	65714182	9.91662e-16	0.456699	1.48093e-17
chr7:52609630-52613021	7_68626807	7	68626807	1.59349e-16	-0.467822	1.44741e-18
chr7:39641419-39645156	7_48207592	7	48207592	4.49713e-12	0.399463	4.51934e-13
chr7:53306895-53308431	7_66954910	7	66954910	9.01559e-14	-0.427389	4.03764e-15
chr7:41410466-41411960	7_49399854	7	49399854	3.30152e-15	0.449154	6.72633e-17
chr7:36311360-36312943	7_46695420	7	46695420	1.10485e-11	-0.392657	3.59523e-09
chr7:56503301-56506110	7_61723474	7	61723474	5.65382e-21	0.523623	1.77427e-24
chr7:39645954-39647439	7_47951044	7	47951044	4.14497e-11	0.382353	6.22199e-12
chr7:39673842-39676352	7_48208077	7	48208077	3.58574e-13	0.417821	2.16863e-14
chr7:65394919-65397801	7_54768425	7	54768425	6.26599e-17	0.473349	4.36393e-19
chr7:43615876-43627823	7_66815980	7	66815980	5.74704e-24	-0.556096	1.05082e-28
chr7:55898400-55899772	7_49866753	7	49866753	5.98426e-13	-0.414192	4.02901e-14
chr7:55908246-55910962	7_64635175	7	64635175	7.65654e-21	-0.52211	2.69322e-24
chr7:67458440-67465787	7_50957201	7	50957201	1.92861e-12	-0.405734	1.64512e-13
chr7:61592861-61595063	7_68017908	7	68017908	5.86992e-18	0.486937	2.00986e-20
chr7:45505879-45510724	7_50619675	7	50619675	1.89408e-13	-0.422282	9.99036e-15
chr7:57461025-57469888	7_51154963	7	51154963	8.37542e-14	-0.427891	3.68958e-15
chr7:46762098-46779313	7_51882178	7	51882178	4.97625e-13	-0.415504	2.09157e-10
chr7:47038973-47045208	7_52203153	7	52203153	8.39506e-14	-0.427876	3.70018e-15
chr7:81632071-81642239	7_75839410	7	75839410	9.47931e-15	-0.44238	2.50901e-16
chr7:47062394-47064588	7_52437470	7	52437470	2.71581e-12	0.403214	2.64454e-10
chr7:60746592-60749156	7_53720296	7	53720296	4.75712e-12	-0.399041	4.83186e-13
chr7:71869138-71871871	7_78130412	7	78130412	1.0746e-24	-0.56349	9.13882e-30
chr7:64676954-64681241	7_55636549	7	55636549	5.42043e-16	-0.460419	6.8917e-18
chr7:62930545-62937462	7_57913397	7	57913397	3.41814e-26	0.578135	6.65862e-23
chr7:49550898-49554743	7_54631581	7	54631581	6.23171e-14	-0.429899	2.56813e-15
chr7:77531766-77538986	7_70396569	7	70396569	1.7874e-14	-0.438233	5.51093e-16
chr7:76655349-76660219	7_82552670	7	82552670	1.44735e-13	-0.424143	7.19863e-15
chr7:65022657-65026058	7_58034118	7	58034118	2.96925e-12	-0.402554	2.75557e-13
chr7:65490065-65492894	7_75402009	7	75402009	1.9449e-16	0.466629	1.86774e-18
chr7:51580169-51581264	7_64562309	7	64562309	5.14938e-12	0.398447	5.30927e-13
chr7:50796355-50801220	7_60890154	7	60890154	7.42712e-16	0.458485	1.02737e-17
chr7:55524952-55528420	7_60894512	7	60894512	3.95129e-12	-0.40043	3.87409e-13
chr7:55717959-55732099	7_61088154	7	61088154	1.04715e-13	-0.426366	4.84882e-15
chr7:55242625-55248150	7_64957297	7	64957297	4.8363e-14	-0.431609	1.88117e-15
chr7:53690608-53692341	7_63260337	7	63260337	3.15608e-11	0.384507	4.51996e-12
chr7:84703531-84706551	7_67673737	7	67673737	8.94684e-14	0.427442	4.33078e-13
chr7:57170722-57196540	7_65714182	7	65714182	2.03712e-13	0.421776	1.09158e-14
chr7:58423341-58427617	7_65778935	7	65778935	2.32407e-14	-0.4365	7.62498e-16
chr7:80190836-80193409	7_65661280	7	65661280	6.52596e-14	0.429586	2.71767e-15
chr7:76189738-76203803	7_69757001	7	69757001	4.28552e-13	-0.416563	2.69115e-14
chr7:76142356-76146717	7_65971962	7	65971962	2.59544e-11	-0.386042	3.59236e-12
chr7:74375506-74385641	7_67232018	7	67232018	4.67682e-13	-0.415944	2.99118e-14
chr7:58768905-58812381	7_67527928	7	67527928	5.85132e-11	0.379606	9.31338e-12
chr7:83648595-83654277	7_70291616	7	70291616	1.0683e-15	-0.456237	1.62698e-17
chr7:74875573-74880564	7_68598712	7	68598712	3.15073e-12	0.402114	2.95771e-13
chr7:84948155-84949553	7_93469381	7	93469381	6.32997e-13	0.413792	4.31161e-14
chr7:63858878-63860178	7_69758697	7	69758697	4.75729e-11	-0.381258	7.3112e-12
chr7:53777884-53778839	7_69860165	7	69860165	8.83855e-12	-0.394361	1.00795e-12
chr7:78429743-78431988	7_70891919	7	70891919	8.92437e-19	0.497331	1.67304e-21
chr7:78424354-78429036	7_84592477	7	84592477	8.25952e-17	0.471724	6.22793e-19
chr7:87032270-87034925	7_92040718	7	92040718	1.64508e-13	0.423258	8.41473e-15
chr7:65361237-65362604	7_73425640	7	73425640	7.36219e-12	0.39575	8.11662e-13
chr7:81855561-81858294	7_74147063	7	74147063	1.35258e-12	-0.408324	1.07522e-13
chr7:81573387-81575289	7_74101855	7	74101855	3.10056e-12	0.402233	2.90161e-13
chr7:65906919-65908099	7_74830751	7	74830751	1.10344e-12	0.4098	8.41985e-14
chr7:54527231-54541652	7_75127255	7	75127255	3.4163e-12	-0.401513	3.95133e-11
chr7:86994855-86997474	7_80623753	7	80623753	6.76786e-12	0.396387	7.34536e-13
chr7:65803187-65810775	7_78644364	7	78644364	4.29731e-11	0.382067	6.49065e-12
chr7:91361968-91364474	7_84867983	7	84867983	9.30476e-15	0.442501	3.31765e-13
chr7:98129007-98134433	7_92285664	7	92285664	1.46879e-19	0.506966	2.29057e-16
chr7:91438570-91444258	7_86139856	7	86139856	2.88931e-11	-0.385201	4.0748e-12
chr7:91540542-91560297	7_85956440	7	85956440	1.21894e-15	-0.455417	1.92177e-17
chr7:92402327-92404706	7_97825512	7	97825512	1.00338e-15	0.456626	1.50308e-17
chr7:91127784-91135476	7_82909638	7	82909638	9.46023e-14	-0.427061	4.28258e-15
chr7:95371558-95375158	7_100527017	7	100527017	4.85226e-19	0.500619	7.71829e-16
chr7:95473647-95475666	7_100527017	7	100527017	2.79129e-16	0.464455	1.39086e-13
chr7:97240792-97250777	7_91358429	7	91358429	2.28446e-18	0.492189	5.80862e-21
chr7:89607508-89610350	7_84500377	7	84500377	4.42259e-11	0.381838	6.71278e-12
chr7:95368971-95370785	7_100622618	7	100622618	1.44624e-14	0.439624	4.23919e-16
chr7:95381213-95383139	7_100928343	7	100928343	6.74828e-18	0.486154	2.06958e-15
chr7:94649757-94654287	7_99769207	7	99769207	1.83761e-16	-0.46697	1.73703e-18
chr7:92362181-92367989	7_85814662	7	85814662	5.86098e-14	0.430313	2.38194e-15
chr7:95365616-95367679	7_101153896	7	101153896	3.67039e-16	0.462796	4.19889e-18
chr7:91836838-91846793	7_85923926	7	85923926	4.99197e-11	0.380875	7.73494e-12
chr7:96640671-96647118	7_86924573	7	86924573	5.39971e-16	-0.460442	6.85829e-18
chr7:92594392-92604704	7_86861903	7	86861903	6.1249e-14	-0.430015	2.51423e-15
chr7:75549510-75554882	7_86934136	7	86934136	1.81464e-11	-0.388832	2.35768e-12
chr7:93040772-93044959	7_87627813	7	87627813	1.066e-11	0.392931	1.2582e-12
chr7:97176324-97180213	7_87627813	7	87627813	6.57866e-12	0.396601	7.10232e-13
chr7:93282746-93338418	7_87728135	7	87728135	1.38975e-11	-0.390894	1.72127e-12
chr7:95649547-95652606	7_88967200	7	88967200	8.9621e-12	-0.394255	1.02466e-12
chr7:98767922-98771510	7_92706474	7	92706474	1.87497e-16	0.466849	1.78231e-18
chr7:86980495-86982734	7_93028913	7	93028913	1.98473e-11	0.388136	2.62011e-12
chr7:102836964-102839756	7_110307107	7	110307107	3.01511e-15	0.44973	6.00326e-17
chr7:97824392-97826949	7_92362941	7	92362941	4.7257e-11	-0.381311	7.2544e-12
chr7:103727877-103732024	7_96310973	7	96310973	9.92712e-14	-0.426732	4.54249e-15
chr7:103708992-103715721	7_97553977	7	97553977	2.2067e-12	-0.404745	1.93286e-13
chr7:86868030-86875733	7_92976402	7	92976402	2.38805e-11	-0.386694	3.25731e-12
chr7:88016092-88047580	7_93134375	7	93134375	4.58211e-11	0.381557	6.9971e-12
chr7:104246609-104257341	7_94234300	7	94234300	1.7523e-12	0.406436	1.46667e-13
chr7:102558162-102560572	7_93518979	7	93518979	1.94288e-13	0.422105	1.03045e-14
chr7:104257518-104270191	7_94234300	7	94234300	2.74541e-11	0.385602	3.83749e-12
chr7:104277245-104288413	7_94393824	7	94393824	6.82871e-11	-0.378367	1.11546e-11
chr7:90216637-90219929	7_97595390	7	97595390	1.63338e-11	-0.389647	2.08264e-12
chr7:103694970-103704703	7_98524429	7	98524429	1.25782e-14	0.440538	3.56527e-16
chr7:105257835-105260219	7_100246581	7	100246581	4.74552e-12	-0.39906	1.87004e-10
chr7:95503755-95517102	7_100527017	7	100527017	2.84292e-14	0.435163	9.77883e-16
chr7:110903489-110915513	7_105879258	7	105879258	3.09811e-16	-0.463824	3.38369e-18
chr7:96575215-96577805	7_101650412	7	101650412	1.10425e-17	0.48337	4.14957e-16
chr7:96580652-96587212	7_102083626	7	102083626	1.11398e-17	0.48332	4.64605e-20
chr7:110887509-110899837	7_105784777	7	105784777	1.87452e-13	-0.422354	9.86499e-15
chr7:108556734-108558668	7_103011448	7	103011448	8.21527e-12	0.394917	9.24312e-13
chr7:96993208-97000891	7_103298631	7	103298631	7.0466e-11	-0.378114	1.15711e-11
chr7:96537615-96540743	7_103459715	7	103459715	3.6373e-14	-0.43352	1.32494e-15
chr7:98739224-98748126	7_103769259	7	103769259	5.26899e-11	0.380444	8.2393e-12
chr7:110415089-110448132	7_104151631	7	104151631	1.07165e-14	-0.441582	2.92224e-16
chr7:111162910-111230350	7_106032298	7	106032298	4.11195e-12	-0.400132	4.06241e-13
chr7:96745383-96751867	7_105302766	7	105302766	2.4247e-11	-0.386575	3.62826e-10
chr7:104135933-104141106	7_110055681	7	110055681	3.37088e-12	-0.401613	3.20583e-13
chr7:110917141-110924368	7_116083830	7	116083830	2.16458e-11	0.387461	2.90177e-12
chr7:115783197-115812786	7_121790102	7	121790102	4.88258e-11	0.381051	7.53702e-12
chr8:9535172-9545642	8_4486368	8	4486368	4.6333e-11	-0.381468	7.08867e-12
chr8:17895657-17914231	8_12713664	8	12713664	1.9506e-13	0.422078	1.07536e-11
chr8:12759396-12760364	8_17849169	8	17849169	2.1242e-15	0.451942	3.86777e-17
chr8:12865569-12868703	8_17881926	8	17881926	5.1203e-15	-0.446354	1.16459e-16
chr8:29260949-29267366	8_21166108	8	21166108	2.17775e-17	-0.479489	1.11191e-19
chr8:32023655-32056241	8_37488391	8	37488391	4.39484e-18	-0.488557	5.07925e-16
chr8:32023655-32056241	14_130601329	14	130601329	4.5032e-11	-0.381695	1.70948e-10
chr8:29044458-29055963	8_21956026	8	21956026	1.68909e-13	0.423076	8.4243e-12
chr8:31712716-31715805	8_37983852	8	37983852	3.53011e-20	-0.51437	3.38931e-15
chr8:37643807-37663086	8_73336860	8	73336860	2.60027e-16	-0.464883	9.624e-15
chr8:37663128-37673339	8_32282575	8	32282575	1.43266e-16	0.468458	7.90836e-15
chr8:30171707-30180994	8_22089373	8	22089373	1.66915e-14	-0.438684	5.06315e-16
chr8:28041834-28046821	8_22893102	8	22893102	2.84523e-11	0.385322	4.00189e-12
chr8:54673619-54674550	8_47317945	8	47317945	3.26377e-33	0.638288	2.32009e-31
chr8:54673619-54674550	2_56186715	2	56186715	4.18075e-11	0.382285	4.90869e-13
chr8:54673619-54674550	11_35806412	11	35806412	1.62383e-13	0.423348	6.98275e-14
chr8:54673619-54674550	14_62551430	14	62551430	1.34583e-12	0.40836	6.64954e-13
chr8:54674630-54675158	8_47317945	8	47317945	4.3981e-32	0.629442	1.33366e-29
chr8:54674630-54675158	2_56186715	2	56186715	3.39037e-11	0.383942	3.21482e-12
chr8:54674630-54675158	11_35806412	11	35806412	3.88731e-11	0.382861	5.84261e-11
chr8:38068450-38078722	8_32998068	8	32998068	1.07791e-15	-0.456182	1.64548e-17
chr8:31623846-31647206	8_38031353	8	38031353	7.17112e-13	0.4129	4.52788e-11
chr8:18278037-18283270	8_24622708	8	24622708	5.64641e-12	0.397754	1.03267e-09
chr8:18795511-18800219	8_24546574	8	24546574	1.61419e-11	-0.389739	2.05382e-12
chr8:19199224-19209650	8_24624032	8	24624032	4.66633e-12	0.399186	4.72237e-13
chr8:30516461-30522918	8_37497629	8	37497629	3.1822e-19	0.502875	8.54197e-15
chr8:38152076-38157052	8_29176287	8	29176287	2.45232e-14	0.436144	8.1481e-16
chr8:32711431-32721262	8_26537018	8	26537018	1.39831e-11	0.390847	1.7338e-12
chr8:68160828-68179814	8_62650506	8	62650506	1.12507e-33	-0.641829	5.92278e-44
chr8:19168753-19171158	8_26641306	8	26641306	1.23426e-11	0.391807	1.49621e-12
chr8:65954179-65959561	8_44933410	8	44933410	3.56457e-28	0.59645	5.16316e-35
chr8:34929911-34931782	8_40863650	8	40863650	9.04164e-19	0.49726	1.70232e-21
chr8:41737238-41740463	8_49185480	8	49185480	5.69906e-21	0.523583	1.31116e-17
chr8:36770607-36774513	8_47191729	8	47191729	2.00308e-21	0.528742	3.35007e-19
chr8:37627904-37642815	8_29598023	8	29598023	9.5991e-15	-0.442299	2.54848e-16
chr8:38246107-38249438	8_33141924	8	33141924	7.37266e-22	0.533593	1.04969e-25
chr8:35289637-35293610	8_72450565	8	72450565	3.2269e-14	-0.434319	1.67422e-12
chr8:36725233-36726808	8_29706496	8	29706496	7.00296e-11	0.378164	1.14876e-11
chr8:40367875-40371133	8_34864287	8	34864287	6.20025e-16	0.459595	8.17289e-18
chr8:40367875-40371133	6_34793786	6	34793786	1.42162e-12	0.407962	1.14141e-13
chr8:35257117-35261950	8_41577387	8	41577387	4.6725e-12	0.399176	9.09544e-13
chr8:66256649-66259009	8_44938063	8	44938063	1.33748e-18	0.495128	2.35855e-19
chr8:66307448-66311259	8_47864452	8	47864452	1.2341e-22	-0.542077	3.10004e-21
chr8:66299468-66301390	8_60264889	8	60264889	1.42501e-20	0.518988	6.73403e-25
chr8:66299468-66301390	13_169516579	13	169516579	6.21603e-11	-0.379122	1.68344e-07
chr8:66295009-66298622	8_55535778	8	55535778	1.4226e-21	-0.530412	1.88723e-18
chr8:66295009-66298622	13_166898470	13	166898470	2.26605e-11	-0.387103	1.41041e-08
chr8:66301573-66302389	8_60602979	8	60602979	3.87716e-17	0.476153	7.36498e-18
chr8:41545436-41547177	8_36454789	8	36454789	2.60156e-23	0.549276	1.57866e-19
chr8:41565934-41566183	8_36503924	8	36503924	1.10201e-22	0.542606	1.30935e-19
chr8:41568196-41568458	8_36538035	8	36538035	1.27286e-23	0.552524	1.14033e-19
chr8:41733580-41737167	8_49185480	8	49185480	1.02792e-23	0.553488	1.18617e-21
chr8:41362301-41364507	8_33336798	8	33336798	3.29091e-15	0.449174	6.69926e-17
chr8:54589073-54589782	8_48273036	8	48273036	8.26268e-35	0.650318	3.47646e-30
chr8:54589073-54589782	5_40143298	5	40143298	2.7784e-25	0.569323	4.40871e-24
chr8:65439772-65442690	8_44170118	8	44170118	4.8012e-18	-0.488063	1.54406e-20
chr8:54586460-54588369	8_48273036	8	48273036	9.42311e-37	0.664257	1.42854e-31
chr8:54586460-54588369	5_40143298	5	40143298	9.3692e-21	0.521099	1.13044e-19
chr8:45716626-45723281	8_56391658	8	56391658	3.16013e-23	0.548386	1.22101e-27
chr8:41761585-41763837	8_48612551	8	48612551	8.87306e-20	0.509604	3.47894e-17
chr8:41764503-41766506	8_48612551	8	48612551	1.10759e-16	0.469988	3.73847e-15
chr8:71670963-71677685	8_44982676	8	44982676	4.04852e-14	0.432803	1.51169e-15
chr8:39272967-39276759	8_48575093	8	48575093	2.08285e-14	0.437225	1.9022e-12
chr8:38219520-38221507	8_75267836	8	75267836	2.49721e-13	0.420358	1.39818e-14
chr8:37936168-37938766	8_32342449	8	32342449	2.07973e-11	0.387772	2.76837e-12
chr8:39262697-39267182	8_32550314	8	32550314	8.50024e-12	0.394658	9.88167e-10
chr8:41691426-41693311	8_50072950	8	50072950	2.1113e-21	0.528485	2.48952e-18
chr8:38108547-38127269	8_32964371	8	32964371	4.66812e-11	0.381409	7.15107e-12
chr8:41667591-41668511	8_49185480	8	49185480	5.35128e-15	0.446071	1.23056e-16
chr8:66485195-66487156	8_53923730	8	53923730	9.12291e-27	-0.583557	3.82125e-25
chr8:66485195-66487156	5_40143298	5	40143298	3.87259e-15	-0.448139	2.44228e-15
chr8:38790237-38794463	8_33247495	8	33247495	7.42658e-14	0.428709	3.18436e-15
chr8:72068876-72075300	8_64678300	8	64678300	3.83438e-18	-0.489318	1.14911e-20
chr8:52354585-52357459	8_58286763	8	58286763	1.0075e-18	-0.496673	1.96544e-21
chr8:41556452-41557148	8_56470225	8	56470225	2.03451e-18	0.492828	4.98461e-21
chr8:41663165-41664710	8_51009657	8	51009657	1.07106e-17	0.483543	3.23673e-16
chr8:52373678-52380132	8_63534184	8	63534184	2.84065e-23	-0.548874	1.04832e-27
chr8:39548516-39552833	8_33492794	8	33492794	6.66623e-11	0.37856	1.08454e-11
chr8:66260510-66261033	8_60264889	8	60264889	1.95084e-16	0.466611	1.87503e-18
chr8:66558269-66559704	8_48975953	8	48975953	6.83602e-23	-0.544829	3.66967e-27
chr8:66558269-66559704	5_40143298	5	40143298	4.17177e-13	-0.416753	2.60495e-14
chr8:66583840-66584914	8_53871386	8	53871386	3.95633e-25	-0.56781	2.10243e-30
chr8:66583840-66584914	5_40143298	5	40143298	1.67205e-12	-0.406779	1.38656e-13
chr8:77220907-77225903	8_82639796	8	82639796	9.7026e-19	0.496877	1.86956e-21
chr8:41069503-41072112	8_36065080	8	36065080	6.81046e-16	-0.459018	9.20549e-18
chr8:70836558-70841999	8_63241495	8	63241495	1.52278e-21	0.530081	5.29748e-20
chr8:66254088-66255123	8_74423160	8	74423160	6.67905e-16	-0.459138	2.79318e-15
chr8:68297311-68303420	8_44109392	8	44109392	9.43942e-19	-0.497027	1.80252e-21
chr8:72321768-72329886	8_45285138	8	45285138	9.57195e-19	-0.496951	1.8362e-21
chr8:41339718-41340919	8_59923782	8	59923782	2.38375e-11	0.386708	3.25042e-12
chr8:41541369-41542323	8_51376638	8	51376638	4.88619e-13	0.415634	5.95617e-12
chr8:41917035-41919307	8_34518985	8	34518985	1.98465e-12	0.405524	1.7025e-13
chr8:73875172-73877026	8_68682986	8	68682986	3.88881e-13	0.417249	2.3926e-14
chr8:112086290-112120357	8_106165893	8	106165893	1.41378e-13	-0.424304	9.57299e-13
chr8:41068309-41069335	8_35104570	8	35104570	7.25336e-12	-0.395862	7.97451e-13
chr8:55928647-55932042	8_43896248	8	43896248	4.43278e-18	0.48851	1.39038e-20
chr8:40371937-40373490	8_34864287	8	34864287	1.49615e-11	0.390325	1.87784e-12
chr8:29879873-29881992	8_37229470	8	37229470	3.60185e-17	0.476581	2.13471e-19
chr8:29879873-29881992	4_968425	4	968425	6.84717e-15	0.444485	1.67356e-16
chr8:93732651-93737009	8_103441272	8	103441272	1.03064e-19	-0.508823	9.29371e-23
chr8:93732651-93737009	13_103889696	13	103889696	6.65821e-12	-0.39651	7.20437e-13
chr8:66140297-66146960	8_49932703	8	49932703	4.71023e-15	0.446888	1.04926e-16
chr8:72285569-72291823	8_64169084	8	64169084	2.38026e-13	0.420692	1.31904e-14
chr8:30502740-30511107	8_38310002	8	38310002	9.53495e-12	-0.393783	1.10265e-12
chr8:66475365-66477838	8_47141275	8	47141275	6.05653e-24	-0.555862	1.13371e-28
chr8:77016690-77020471	8_95201245	8	95201245	4.01417e-19	0.501635	5.76957e-22
chr8:47891511-47898080	8_66737281	8	66737281	1.6964e-13	0.423046	8.73564e-15
chr8:32186481-32189915	8_37492926	8	37492926	5.95859e-14	-0.430202	1.81211e-11
chr8:32573537-32581315	8_74141437	8	74141437	2.24688e-13	-0.421094	1.22975e-14
chr8:54680002-54680270	8_47229482	8	47229482	1.04037e-19	0.508774	9.41224e-23
chr8:70865216-70890780	8_41472891	8	41472891	9.18271e-25	-0.564174	3.67346e-24
chr8:32775457-32778450	8_38137189	8	38137189	3.68597e-13	0.417626	2.24229e-14
chr8:32644872-32651041	8_37871743	8	37871743	7.5446e-12	0.395564	8.35564e-13
chr8:59746125-59747387	8_72585134	8	72585134	2.2553e-18	0.49226	5.71098e-21
chr8:54585826-54586321	8_48273036	8	48273036	6.41054e-26	0.575518	1.4077e-31
chr8:54585826-54586321	5_40088988	5	40088988	3.88179e-17	0.476146	2.35173e-19
chr8:31424816-31435323	8_37985441	8	37985441	6.62847e-11	-0.378606	1.07737e-11
chr8:32629516-32636383	8_38868049	8	38868049	9.41058e-16	-0.457023	3.47575e-14
chr8:32629516-32636383	15_111813173	15	111813173	1.96974e-11	-0.388195	4.65502e-09
chr8:74761146-74765626	8_80130942	8	80130942	5.67984e-15	0.445688	1.32557e-16
chr8:68282854-68290344	8_44109392	8	44109392	4.81091e-25	-0.566969	3.84936e-22
chr8:66487700-66489337	8_45197787	8	45197787	8.66601e-18	-0.484743	3.3469e-20
chr8:32067561-32071210	8_38913126	8	38913126	1.10128e-11	-0.392681	1.30759e-12
chr8:77000209-77001900	8_82173566	8	82173566	1.18776e-16	0.469573	9.93171e-19
chr8:33425414-33428298	8_38800188	8	38800188	2.05981e-12	0.405251	2.45024e-11
chr8:33432067-33434808	8_41252044	8	41252044	4.59264e-13	0.416073	3.63472e-13
chr8:65949945-65951252	8_46783674	8	46783674	1.11163e-12	0.409746	8.49505e-14
chr8:93937976-93940625	8_107647742	8	107647742	8.89209e-16	-0.457374	1.29023e-17
chr8:81799477-81803073	8_74436110	8	74436110	6.9432e-23	0.544757	3.75181e-27
chr8:55920336-55923268	8_43900127	8	43900127	1.30987e-18	0.495242	2.78378e-21
chr8:55920336-55923268	6_34793786	6	34793786	6.35532e-11	0.378944	1.02571e-11
chr8:55874180-55920306	8_43896248	8	43896248	2.91998e-19	0.503333	3.76903e-22
chr8:55874180-55920306	6_34793786	6	34793786	2.47966e-11	0.3864	3.40472e-12
chr8:55923296-55925334	8_43896248	8	43896248	4.41358e-16	0.461674	5.30863e-18
chr8:68439614-68444529	8_57771621	8	57771621	1.55199e-14	0.439162	4.62666e-16
chr8:70850254-70853061	8_52202523	8	52202523	3.84876e-15	0.448178	8.15039e-17
chr8:45045478-45046932	8_50976189	8	50976189	8.51477e-24	0.554335	1.9509e-20
chr8:77021921-77027300	8_100749984	8	100749984	1.72439e-21	-0.529474	3.43102e-25
chr8:59835472-59836807	8_72243878	8	72243878	2.21082e-15	0.45169	4.06699e-17
chr8:59862600-59863581	8_64894880	8	64894880	8.12394e-17	0.471822	6.09672e-19
chr8:66717715-66720118	8_57780401	8	57780401	1.63842e-12	0.406927	1.3532e-13
chr8:72167016-72192080	8_63127953	8	63127953	1.37213e-12	-0.408219	1.0939e-13
chr8:56295713-56307099	8_50106469	8	50106469	4.11817e-14	-0.432688	1.54377e-15
chr8:35251964-35255676	8_41119599	8	41119599	6.48834e-11	-0.378778	1.05083e-11
chr8:65561232-65563726	8_47166782	8	47166782	5.80418e-16	0.46	7.51656e-18
chr8:65199246-65201391	8_57904691	8	57904691	1.02166e-14	-0.441893	2.75384e-16
chr8:66390459-66396853	8_58484505	8	58484505	4.90258e-13	-0.41561	3.16664e-14
chr8:74000994-74001652	8_68104477	8	68104477	4.64637e-18	0.488247	1.47903e-20
chr8:70853241-70865033	8_41439444	8	41439444	3.98362e-13	-0.417079	5.06234e-12
chr8:70890793-70894752	8_56182102	8	56182102	1.5736e-17	-0.481352	7.28781e-20
chr8:66044784-66048454	8_41472891	8	41472891	7.36297e-14	-0.428768	3.15096e-15
chr8:73664799-73667863	8_41593132	8	41593132	5.41722e-11	0.380222	8.51094e-12
chr8:66425784-66430840	8_55908264	8	55908264	1.27841e-15	0.455121	2.04079e-17
chr8:74234298-74235720	8_68418581	8	68418581	2.66131e-12	0.403364	2.41789e-13
chr8:66645839-66651954	8_47922225	8	47922225	1.55924e-14	0.439131	4.65348e-16
chr8:74001678-74002214	8_68076357	8	68076357	9.48964e-15	0.442373	2.5124e-16
chr8:65531488-65544809	8_51451678	8	51451678	1.60405e-14	-0.438945	4.8197e-16
chr8:67868384-67885542	8_47737966	8	47737966	3.37202e-12	0.40161	3.20712e-13
chr8:55696918-55716201	8_49843039	8	49843039	1.49476e-13	0.42392	7.4872e-15
chr8:74122377-74123137	8_59781382	8	59781382	2.2761e-12	0.404517	2.00577e-13
chr8:66237068-66238026	8_44936882	8	44936882	2.50749e-14	0.435997	8.37504e-16
chr8:68513183-68517373	8_74388220	8	74388220	1.06187e-15	-0.456275	1.61461e-17
chr8:71669346-71670867	8_81029776	8	81029776	5.75686e-15	0.445602	1.34805e-16
chr8:71685685-71688413	8_63712674	8	63712674	5.9134e-15	0.445429	1.39394e-16
chr8:54281085-54284659	8_47909913	8	47909913	1.41353e-12	-0.408003	1.13362e-13
chr8:54293049-54296463	8_47949950	8	47949950	6.27367e-15	-0.445049	1.50065e-16
chr8:63251265-63254099	8_57423240	8	57423240	5.95235e-18	-0.486859	2.04694e-20
chr8:41414640-41415528	8_62286028	8	62286028	9.94993e-14	0.426716	4.55523e-15
chr8:74709228-74710611	8_46420480	8	46420480	4.85848e-11	0.381091	7.49349e-12
chr8:41427319-41429152	8_66322249	8	66322249	1.17466e-15	0.455648	1.83408e-17
chr8:41433015-41435322	8_66455304	8	66455304	2.48975e-16	0.465144	2.56049e-18
chr8:41436797-41439274	8_48956587	8	48956587	1.14995e-13	0.425725	2.07753e-12
chr8:41371506-41372607	8_51629578	8	51629578	1.88975e-11	0.388517	2.47307e-12
chr8:74699223-74702552	8_47864452	8	47864452	1.84927e-11	0.388685	2.41079e-12
chr8:84247343-84248810	8_74295849	8	74295849	5.33011e-15	0.446096	1.22448e-16
chr8:45059105-45059762	8_51161161	8	51161161	5.88881e-13	0.414307	3.95157e-14
chr8:72125458-72129404	8_62460762	8	62460762	4.58102e-13	0.416091	2.91723e-14
chr8:45947963-45949290	8_62595325	8	62595325	4.99817e-13	-0.415473	3.24141e-14
chr8:80316448-80318442	8_68516132	8	68516132	6.11181e-12	0.397157	6.50808e-13
chr8:68221355-68225046	8_63167020	8	63167020	2.31262e-11	0.386945	3.13665e-12
chr8:44675379-44688842	8_64375509	8	64375509	6.90063e-11	0.378283	1.12919e-11
chr8:81798125-81799446	8_86885354	8	86885354	5.41839e-18	0.487386	1.8096e-20
chr8:37805538-37814525	8_70349461	8	70349461	3.3808e-11	-0.383965	4.89988e-12
chr8:75596625-75599101	8_81725162	8	81725162	6.06212e-12	0.397219	6.44528e-13
chr8:76154577-76156688	8_70795924	8	70795924	1.46331e-11	0.390497	1.8293e-12
chr8:85287810-85289950	8_73151477	8	73151477	3.32114e-11	-0.384105	4.79859e-12
chr8:32618004-32627178	8_73514450	8	73514450	3.93363e-12	-0.400463	6.84444e-10
chr8:96655101-96657925	8_90879195	8	90879195	1.64934e-16	0.467617	1.51267e-18
chr8:112068805-112080495	8_85560179	8	85560179	1.86838e-14	0.437941	3.40832e-14
chr8:112068805-112080495	15_29144681	15	29144681	4.74758e-11	0.381275	7.26727e-09
chr8:102394779-102398085	8_88391397	8	88391397	1.11762e-16	0.469935	1.26772e-15
chr8:81595347-81597176	8_75915085	8	75915085	2.656e-11	-0.385862	3.69107e-12
chr8:87280498-87282298	8_99061733	8	99061733	1.06503e-13	0.42625	4.9502e-15
chr8:85722167-85723842	8_105821657	8	105821657	5.08082e-14	0.431277	1.99871e-15
chr8:88452268-88461717	8_95340529	8	95340529	3.255e-17	-0.477168	1.87246e-19
chr8:112157629-112194133	8_105569644	8	105569644	1.23308e-13	-0.425245	5.92035e-15
chr8:84588565-84596280	8_101077506	8	101077506	1.11203e-11	-0.392607	1.3227e-12
chr8:87414650-87417525	8_105212905	8	105212905	1.6606e-14	0.438717	3.7531e-12
chr8:87412138-87414302	8_94630984	8	94630984	4.71165e-16	0.461275	5.76833e-18
chr8:108302856-108318146	8_85630795	8	85630795	8.23919e-15	0.443289	2.1074e-16
chr8:88435634-88446254	8_98170806	8	98170806	8.29154e-16	-0.457806	1.18101e-17
chr8:75536881-75550748	8_82703410	8	82703410	5.71931e-16	-0.46009	7.37739e-18
[truncated: 1,774 more rows]

## Sheet: Data 6
Supplementary Data 6. Allelic imbalance analysis of lead variants for acQTLs
[truncated: 22 more rows]

[truncated: 10 more sheets: Data 7, Data 8, Data 9, Data 10, Data 11, Data 12, Data 13, Data 14, Data 15, Data 16]
